# Supplementary material for: Medicago ABI3 Splicing Isoforms Regulate the Expression of Different Gene Clusters to Orchestrate Seed Maturation
Source: Plants (Basel). 2021 Aug 19;10(8):1710. doi: 10.3390/plants10081710 (PMC8398556; doi:10.3390/plants10081710)
Supplement: Supplementary file 1 [file plants-10-01710-s001.zip]

Archive with 3 entries (3 files):
- Supplementary Figure S1.pdf
- Supplementary Table S1.xlsx
- Supplementary table S2.xlsx
