# Supplementary material for: Medicago ABI3 Splicing Isoforms Regulate the Expression of Different Gene Clusters to Orchestrate Seed Maturation
Source: Plants (Basel). 2021 Aug 19;10(8):1710. doi: 10.3390/plants10081710 (PMC8398556; doi:10.3390/plants10081710)
Supplement: Supplementary file 1 [file plants-10-01710-s001.zip › Supplementary Table S1.xlsx]

## Sheet: Sheet1
Supplementary Table S1
Summary of transcriptomic data generated in this study. Log2 ratio normalized against sibling wild type lines for loss-of-function mutant analysis (NF3185 and NF6003) (in green)and against hairy root transformed with GUS construct for ectopic expression of different splicing forms in Medicago abi3 hairy roots (in blue). Information about gene putative functions, tentative annotations and Mapman f…
Gene ID		Loss-Of-Function analysis (abi3 mutants) normalized log2 expression against sibling wild-type lines																Ectopic expression of Medicago splicing forms (SF1, SF2, SF3) in abi3 hairy root, normalized log2 expression against Hairy roots transformed with empty vector containg GUS gene																							Annotations
probe_id	Mtv5 geneID	NF3185_16	NF3185_24	NF3185_40	NF6003_16	NF6003_24	NF6003_40	16 down	24 down	40 down	DOWN	16 up	24 up	40 up	UP	Down or Up	Down then UP	abi3_SF1_SF1	abi3_SF2_SF2	abi3_SF3_SF3	abi3_SF1_SF1 Down	abi3_SF2_SF2 Down	abi3_SF3_SF3 down	SF Down	abi3_SF1_SF1 up	abi3_SF2_SF2 up	abi3_SF3_SF3 up	SF Up	Down abi3 Up SF1	Down abi3 Up SF2	Down abi3 Up SF3	Up abi3 Down SF1	Up abi3 Down SF2	Up abi3 Down SF3	SF1 UpOnly	SF2 UpOnly	SF3 UpOnly	SF1 Up&Down	SF2 Up&Down	SF3 Up&Down	ABI3 regulons Monke 2012	Gene_Name	Description	BINCODE_Mapman	NAME_Mapman	Annot_Mapman
Medtr_v1_004531	MtrunA17_Chr1g0152411	-0.74	-0.84	1.41	-1.05	-1.8	0.78	1	1	0	1	0	0	1	1	1	1	2.28	0.77	-0.84	0	0	1	1	1	1	0	1	1	1	0	0	0	1	1	1	1	1	1	1	1	hypothetical protein MTR_1g017920	hypothetical protein MTR_1g017920	35.2	not assigned.unknown	(at1g27461 : 213.0) unknown protein; Has 30201 Blast hits to 17322 proteins in 780 species: Archae - 12; Bacteria - 1396; Metazoa - 17338; Fungi - 3422; Plants - 5037; Viruses - 0; Other Eukaryotes - 2996 (source: NCBI BLink). & (reliability: 426.0) & (original description: len=366 end=5166247 begin=5164729 strand=- gn=MtrunA17Chr1g0152411 chr=MtrunA17Chr1 type=prot def=hypothetical protein)
Medtr_v1_026775	MtrunA17_Chr4g0062431	-0.84	0	2.48	-0.96	-1.14	3.13	1	0	0	1	0	0	1	1	1	1	1.18	-1.29	1.39	0	1	0	1	1	0	1	1	1	0	1	0	1	0	1	1	1	1	1	1	1	oleosin 1-like	oleosin 1-like	11.4	lipid metabolism.TAG synthesis	(at3g18570 : 107.0) Oleosin family protein; FUNCTIONS IN: molecular_function unknown; INVOLVED IN: lipid storage; LOCATED IN: monolayer-surrounded lipid storage body, integral to membrane, membrane; EXPRESSED IN: petal, leaf whorl, male gametophyte, flower; EXPRESSED DURING: L mature pollen stage, M germinated pollen stage, 4 anthesis, petal differentiation and expansion stage; CONTAINS InterPro …
Medtr_v1_041967	MtrunA17_Chr7g0217581	-0.71	0	0.98	-0.62	0	1.82	1	0	0	1	0	0	1	1	1	1	0.65	-0.85	1.35	0	1	0	1	1	0	1	1	1	0	1	0	1	0	1	1	1	1	1	1	0	cyclic dof factor 2	cyclic dof factor 2	27.3.8	RNA.regulation of transcription.C2C2(Zn) DOF zinc finger family	(at5g39660 : 276.0) Dof-type zinc finger domain-containing protein, identical to H-protein promoter binding factor-2a GI:3386546 from (Arabidopsis thaliana). Interacts with LKP2 and FKF1, but its overexpression does not change flowering time under short or long day conditions.; cycling DOF factor 2 (CDF2); CONTAINS InterPro DOMAIN/s: Zinc finger, Dof-type (InterPro:IPR003851); BEST Arabidopsis th…
Medtr_v1_072305	MtrunA17_Chr3g0117861	-0.98	0	2.46	-1.35	-0.93	0.96	1	0	0	1	0	0	1	1	1	1	1.71	-0.64	-0.7	0	1	1	1	1	0	0	1	1	0	0	0	1	1	1	1	1	1	1	1	0	NAD-dependent aldehyde dehydrogenase family	NAD-dependent aldehyde dehydrogenase family	5.1	fermentation.aldehyde dehydrogenase	(at3g48000 : 882.0) Encodes a putative (NAD+) aldehyde dehydrogenase.; aldehyde dehydrogenase 2B4 (ALDH2B4); FUNCTIONS IN: 3-chloroallyl aldehyde dehydrogenase activity, aldehyde dehydrogenase (NAD) activity, ATP binding; INVOLVED IN: response to cadmium ion; LOCATED IN: mitochondrion, chloroplast; EXPRESSED IN: 24 plant structures; EXPRESSED DURING: 14 growth stages; CONTAINS InterPro DOMAIN/s: …
Medtr_v1_004581	MtrunA17_Chr1g0152811	-0.95	0	1.94	-0.69	-0.54	2.84	1	0	0	1	0	0	1	1	1	1	-1.25	-1.49	-0.92	1	1	1	1	0	0	0	0	0	0	0	1	1	1	1	1	1	1	1	1	0	3-oxo-delta(4,5)-steroid 5-beta-reductase	3-oxo-delta(4,5)-steroid 5-beta-reductase	33.99	development.unspecified	(at4g24220 : 564.0) encodes a novel protein containing mammalian death domain involved in programmed cell death. Gene is expressed in vascular system and mutants carrying dominant mutation in the gene have defective vascular patterning. Gene expression is induced specifically by wounding.; VEIN PATTERNING 1 (VEP1); FUNCTIONS IN: binding, catalytic activity; INVOLVED IN: xylem and phloem pattern f…
Medtr_v1_032171	MtrunA17_Chr5g0415741	0	-0.57	1.93	0.32	0.37	2.32	0	1	0	1	0	0	1	1	1	1	-2.34	-2.08	-1.08	1	1	1	1	0	0	0	0	0	0	0	1	1	1	1	1	1	1	1	1	0	thioredoxin H2-like	thioredoxin H2-like	21.1	redox.thioredoxin	(at5g39950 : 117.0) encodes a cytosolic thioredoxin that reduces disulfide bridges of target proteins by the reversible formation of a disulfide bridge between two neighboring Cys residues present in the active site. Thioredoxins have been found to regulate a variety of biological reactions in prokaryotic and eukaryotic cells.; thioredoxin 2 (TRX2); FUNCTIONS IN: oxidoreductase activity, acting o…
Medtr_v1_011117	MtrunA17_Chr2g0298891	0	0	-1.84	0	0	-1.17	0	0	1	1	0	0	0	0	1	0	0.8	0.58	0.52	0	0	0	0	1	1	1	1	1	1	1	0	0	0	1	1	1	1	1	1	0	plant intracellular Ras-group-related LRR 6-like	plant intracellular Ras-group-related LRR 6-like	27.3.67	RNA.regulation of transcription.putative transcription regulator	(at2g19330 : 306.0) Encodes PIRL6, a member of the Plant Intracellular Ras-group-related LRRs (Leucine rich repeat proteins). PIRLs are a distinct, plant-specific class of intracellular LRRs that likely mediate protein interactions, possibly in the context of signal transduction.; plant intracellular ras group-related LRR 6 (PIRL6); INVOLVED IN: biological_process unknown; LOCATED IN: chloroplast…
Medtr_v1_045481	MtrunA17_Chr7g0255641	0	0	-2.5	0	0	-1.98	0	0	1	1	0	0	0	0	1	0	0.81	0.55	0.61	0	0	0	0	1	1	1	1	1	1	1	0	0	0	1	1	1	1	1	1	0	calmodulin-interacting 111	calmodulin-interacting 111	31.2	cell.division	(gnl|cdd|35952 : 557.0) no description available & (at3g56690 : 434.0) encodes a protein similar to ATPases and binds to calmodulin in vitro. This is a single-copy gene and is expressed in all tissues examined.; Cam interacting protein 111 (CIP111); FUNCTIONS IN: ATPase activity, calmodulin binding; LOCATED IN: chloroplast thylakoid membrane, chloroplast; EXPRESSED IN: 16 plant structures; EXPRES…
Medtr_v1_078967	MtrunA17_Chr8g0366821	-0.71	0	0	-0.87	0	0	1	0	0	1	0	0	0	0	1	0	0.97	0.97	0.69	0	0	0	0	1	1	1	1	1	1	1	0	0	0	1	1	1	1	1	1	0	phosphoenolpyruvate carboxykinase [ATP]	phosphoenolpyruvate carboxykinase [ATP]	6.4	gluconeogenesis / glyoxylate cycle.PEPCK	(at4g37870 : 1018.0) Encodes a putative phosphoenolpyruvate carboxykinase (ATP-dependent).; phosphoenolpyruvate carboxykinase 1 (PCK1); FUNCTIONS IN: phosphoenolpyruvate carboxykinase activity, purine nucleotide binding, phosphoenolpyruvate carboxykinase (ATP) activity, ATP binding; INVOLVED IN: defense response to fungus, incompatible interaction, response to cadmium ion, cellular response to ph…
Medtr_v1_013642	MtrunA17_Chr2g0331261	0.81	1.19	-2.03	2.33	2.19	-1.18	0	0	1	1	1	1	0	1	1	0	0.93	-0.77	0.51	0	1	0	1	1	0	1	1	1	0	1	0	1	0	1	1	1	1	1	1	0	Aquaporin TIP2-1	Aquaporin TIP2-1	34.19.2	transport.Major Intrinsic Proteins.TIP	(at3g16240 : 312.0) Delta tonoplast intrinsic protein, functions as a water channel and ammonium (NH3) transporter. Highly expressed in flower, shoot, and stem. Expression shows diurnal regulation and is induced by ammonium (NH3). Protein localized to vacuolar membrane.; delta tonoplast integral protein (DELTA-TIP); FUNCTIONS IN: water channel activity, ammonia transmembrane transporter activity,…
Medtr_v1_004047	MtrunA17_Chr1g0147361	0	0.7	0	0.6	1.22	0	0	0	0	0	0	1	0	1	1	0	-1.29	-1.32	-1.15	1	1	1	1	0	0	0	0	0	0	0	1	1	1	1	1	1	1	1	1	0	proline-rich receptor kinase PERK10	proline-rich receptor kinase PERK10	35.2	not assigned.unknown	no hits & (original description: len=178 end=1034614 gn=MtrunA17Chr1g0147361 strand=- chr=MtrunA17Chr1 type=prot begin=1033666 def=hypothetical protein)
Medtr_v1_004053	MtrunA17_Chr1g0147381	0	1.42	1.33	0.34	1.94	1.16	0	0	0	0	0	1	1	1	1	0	-1.22	-1.23	-1.01	1	1	1	1	0	0	0	0	0	0	0	1	1	1	1	1	1	1	1	1	0	proline-rich receptor kinase PERK2	proline-rich receptor kinase PERK2	35.2	not assigned.unknown	no hits & (original description: len=300 begin=1057850 chr=MtrunA17Chr1 gn=MtrunA17Chr1g0147381 strand=- type=prot end=1058857 def=hypothetical protein)
Medtr_v1_004442	MtrunA17_Chr1g0151221	0	0	1.2	0	0	0.61	0	0	0	0	0	0	1	1	1	0	-0.99	-0.91	-1.13	1	1	1	1	0	0	0	0	0	0	0	1	1	1	1	1	1	1	1	1	0	cytochrome P450 family	cytochrome P450 family	17.2.2	hormone metabolism.auxin.signal transduction	(at2g26170 : 716.0) Encodes a protein with similarity to thromboxane-A synthase, member of the CYP711A cytochrome P450 family. MAX1 is a specific repressor of vegetative axillary buds generated by the axillary meristem. Expressed in vascular traces in the rosette stem and axillary buds throughout plant development. Mutants have increased axillary branches. Along with MAX3,4 thought to mediate con…
Medtr_v1_074758	MtrunA17_Chr1g0177301	0	0	1.93	0	-0.76	0.58	0	0	0	0	0	0	1	1	1	0	-1.07	-0.71	-0.7	1	1	1	1	0	0	0	0	0	0	0	1	1	1	1	1	1	1	1	1	0	E3 ubiquitin- ligase PUB24	E3 ubiquitin- ligase PUB24	27.3.64	RNA.regulation of transcription.PHOR1	(at3g11840 : 337.0) Encodes a U-box-domain-containing E3 ubiquitin ligase that acts as a negative regulator of PAMP-triggered immunity.; plant U-box 24 (PUB24); FUNCTIONS IN: ubiquitin-protein ligase activity, binding; INVOLVED IN: respiratory burst involved in defense response, protein autoubiquitination, response to chitin, defense response; LOCATED IN: ubiquitin ligase complex; EXPRESSED IN: 2…
Medtr_v1_082200	MtrunA17_Chr1g0178631	0.55	0.82	3.84	0	0.73	1.63	0	0	0	0	0	1	1	1	1	0	-0.61	-0.77	-0.59	1	1	1	1	0	0	0	0	0	0	0	1	1	1	1	1	1	1	1	1	0	glutathione S- amino-terminal domain	glutathione S- amino-terminal domain	35.2	not assigned.unknown	(at5g03880 : 325.0) Thioredoxin family protein; FUNCTIONS IN: electron carrier activity; INVOLVED IN: cell redox homeostasis; LOCATED IN: chloroplast thylakoid membrane, chloroplast; EXPRESSED IN: 22 plant structures; EXPRESSED DURING: 14 growth stages; CONTAINS InterPro DOMAIN/s: Thioredoxin fold (InterPro:IPR012335), Glutaredoxin active site (InterPro:IPR011767), Glutathione S-transferase, N-te…
Medtr_v1_006629	MtrunA17_Chr1g0193231	0	0	0.96	0	0	1.29	0	0	0	0	0	0	1	1	1	0	-1.16	-0.83	-0.66	1	1	1	1	0	0	0	0	0	0	0	1	1	1	1	1	1	1	1	1	0	ribosomal S12	ribosomal S12	35.2	not assigned.unknown	no hits & (original description: len=91 end=41723175 type=prot chr=MtrunA17Chr1 strand=+ gn=MtrunA17Chr1g0193231 begin=41710548 def=hypothetical protein)
Medtr_v1_007180	MtrunA17_Chr1g0198931	0	0	1.87	0	0	2.24	0	0	0	0	0	0	1	1	1	0	-1.12	-1.12	-0.57	1	1	1	1	0	0	0	0	0	0	0	1	1	1	1	1	1	1	1	1	0	ABC transporter G family member 21-like	ABC transporter G family member 21-like	34.16	transport.ABC transporters and multidrug resistance systems	(at3g25620 : 791.0) ABC-2 type transporter family protein; FUNCTIONS IN: ATPase activity, coupled to transmembrane movement of substances; LOCATED IN: chloroplast, membrane; EXPRESSED IN: 17 plant structures; EXPRESSED DURING: 9 growth stages; CONTAINS InterPro DOMAIN/s: ATPase, AAA+ type, core (InterPro:IPR003593), ABC transporter-like (InterPro:IPR003439), ABC transporter, conserved site (Inter…
Medtr_v1_070868	MtrunA17_Chr2g0324131	0	0	0.97	0.64	0	1.59	0	0	0	0	0	0	1	1	1	0	-1.02	-0.57	-0.58	1	1	1	1	0	0	0	0	0	0	0	1	1	1	1	1	1	1	1	1	0	ethylene-responsive transcription factor ERF053	ethylene-responsive transcription factor ERF053	27.3.3	RNA.regulation of transcription.AP2/EREBP, APETALA2/Ethylene-responsive element binding protein family	(at2g20880 : 159.0) Integrase-type DNA-binding superfamily protein; FUNCTIONS IN: DNA binding, sequence-specific DNA binding transcription factor activity; INVOLVED IN: regulation of transcription, DNA-dependent; LOCATED IN: nucleus, cytoplasm; EXPRESSED IN: stamen; EXPRESSED DURING: 4 anthesis, petal differentiation and expansion stage; CONTAINS InterPro DOMAIN/s: DNA-binding, integrase-type (In…
Medtr_v1_013608	MtrunA17_Chr2g0331011	0	0	2.46	0	0	3.55	0	0	0	0	0	0	1	1	1	0	-1.76	-1.63	-1.56	1	1	1	1	0	0	0	0	0	0	0	1	1	1	1	1	1	1	1	1	0	histidine-containing phosphotransfer 4	histidine-containing phosphotransfer 4	30.1	signalling.phosphorelay	(at3g16360 : 194.0) Encodes AHP4, a histidine-containing phosphotransmitter involved in Histidine (His)-to-Aspartate (Asp) phosphorelay signal transduction. AHP4 is one of the six Arabidopsis thaliana histidine phosphotransfer proteins (AHPs). AHPs function as redundant positive regulators of cytokinin signaling. Members of the AHP gene family include: AT3G21510 (AHP1), AT3G29350 (AHP2), AT5G3934…
Medtr_v1_013667	MtrunA17_Chr2g0331511	0	0	2.64	0	0.54	3.02	0	0	0	0	0	0	1	1	1	0	-1.16	-0.82	-0.64	1	1	1	1	0	0	0	0	0	0	0	1	1	1	1	1	1	1	1	1	0	NRT1 PTR FAMILY -like	NRT1 PTR FAMILY -like	34.13	transport.peptides and oligopeptides	(at1g52190 : 676.0) Major facilitator superfamily protein; FUNCTIONS IN: transporter activity; INVOLVED IN: oligopeptide transport; LOCATED IN: membrane; EXPRESSED IN: 22 plant structures; EXPRESSED DURING: 13 growth stages; CONTAINS InterPro DOMAIN/s: Oligopeptide transporter (InterPro:IPR000109), Major facilitator superfamily, general substrate transporter (InterPro:IPR016196); BEST Arabidopsis…
Medtr_v1_016025	MtrunA17_Chr3g0088001	0	0	1.14	0	0	0.94	0	0	0	0	0	0	1	1	1	0	-1.5	-0.8	-0.79	1	1	1	1	0	0	0	0	0	0	0	1	1	1	1	1	1	1	1	1	0	transmembrane	transmembrane	35.2	not assigned.unknown	no hits & (original description: len=67 end=9517004 type=prot chr=MtrunA17Chr3 strand=+ gn=MtrunA17Chr3g0088001 begin=9516413 def=hypothetical protein)
Medtr_v1_016357	MtrunA17_Chr3g0090231	1.68	0	2.42	1.6	0.64	2.99	0	0	0	0	1	0	1	1	1	0	-1.94	-0.82	-0.85	1	1	1	1	0	0	0	0	0	0	0	1	1	1	1	1	1	1	1	1	0	disease resistance- dirigent domain	disease resistance- dirigent domain	20.1.7	stress.biotic.PR-proteins	(at1g65870 : 145.0) Disease resistance-responsive (dirigent-like protein) family protein; FUNCTIONS IN: molecular_function unknown; INVOLVED IN: lignan biosynthetic process, defense response; LOCATED IN: cell wall; EXPRESSED IN: 13 plant structures; EXPRESSED DURING: 9 growth stages; CONTAINS InterPro DOMAIN/s: Plant disease resistance response protein (InterPro:IPR004265); BEST Arabidopsis thali…
Medtr_v1_055057	MtrunA17_Chr3g0112561	0	0	0.94	0	0.89	0.69	0	0	0	0	0	0	1	1	1	0	-1.02	-0.67	-1	1	1	1	1	0	0	0	0	0	0	0	1	1	1	1	1	1	1	1	1	0	hypothetical protein MTR_3g069290	hypothetical protein MTR_3g069290	35.2	not assigned.unknown	no hits & (original description: len=59 begin=34508665 type=prot strand=+ chr=MtrunA17Chr3 gn=MtrunA17Chr3g0112561 end=34509334 def=hypothetical protein)
Medtr_v1_017952	MtrunA17_Chr3g0116971	0	0	3.12	0	0	4.23	0	0	0	0	0	0	1	1	1	0	-2.1	-0.78	-1.65	1	1	1	1	0	0	0	0	0	0	0	1	1	1	1	1	1	1	1	1	0	phloem specific	phloem specific	35.2	not assigned.unknown	no hits & (original description: len=109 type=prot gn=MtrunA17Chr3g0116971 strand=- chr=MtrunA17Chr3 begin=38040349 end=38040923 def=hypothetical protein)
Medtr_v1_019718	MtrunA17_Chr3g0134091	0	1.08	1.49	0.66	0.72	2.26	0	0	0	0	0	1	1	1	1	0	-0.83	-1.99	-0.73	1	1	1	1	0	0	0	0	0	0	0	1	1	1	1	1	1	1	1	1	0	HXXXD-type acyl-transferase family	HXXXD-type acyl-transferase family	16.99	secondary metabolism.unspecified	(at5g42830 : 515.0) HXXXD-type acyl-transferase family protein; FUNCTIONS IN: transferase activity, transferring acyl groups other than amino-acyl groups, transferase activity; INVOLVED IN: biological_process unknown; LOCATED IN: cellular_component unknown; EXPRESSED IN: 17 plant structures; EXPRESSED DURING: 12 growth stages; CONTAINS InterPro DOMAIN/s: Transferase (InterPro:IPR003480); BEST Ara…
Medtr_v1_020432	MtrunA17_Chr3g0143301	0	0.8	1.76	0	0	3.17	0	0	0	0	0	0	1	1	1	0	-2.43	-0.95	-1.65	1	1	1	1	0	0	0	0	0	0	0	1	1	1	1	1	1	1	1	1	0	E3 ubiquitin- ligase ATL23-like	E3 ubiquitin- ligase ATL23-like	29.5.11.4.2	protein.degradation.ubiquitin.E3.RING	(at5g42200 : 135.0) RING/U-box superfamily protein; CONTAINS InterPro DOMAIN/s: Zinc finger, RING-type (InterPro:IPR001841), Zinc finger, C3HC4 RING-type (InterPro:IPR018957); BEST Arabidopsis thaliana protein match is: RING/U-box superfamily protein (TAIR:AT1G49220.1); Has 1807 Blast hits to 1807 proteins in 277 species: Archae - 0; Bacteria - 0; Metazoa - 736; Fungi - 347; Plants - 385; Viruses…
Medtr_v1_020589	MtrunA17_Chr3g0145061	0	0.76	0	1.49	1.25	0	0	0	0	0	0	1	0	1	1	0	-1	-0.61	-0.64	1	1	1	1	0	0	0	0	0	0	0	1	1	1	1	1	1	1	1	1	0	salt tolerance	salt tolerance	27.3.7	RNA.regulation of transcription.C2C2(Zn) CO-like, Constans-like zinc finger family	(at1g75540 : 170.0) salt tolerance homolog2 (STH2); FUNCTIONS IN: sequence-specific DNA binding transcription factor activity, zinc ion binding; LOCATED IN: intracellular; EXPRESSED IN: 16 plant structures; EXPRESSED DURING: 8 growth stages; CONTAINS InterPro DOMAIN/s: Zinc finger, B-box (InterPro:IPR000315); BEST Arabidopsis thaliana protein match is: B-box zinc finger family protein (TAIR:AT4G3…
Medtr_v1_055893	MtrunA17_Chr4g0041841	1	0.71	2.33	0	2.57	1.27	0	0	0	0	0	1	1	1	1	0	-1.71	-0.61	-0.95	1	1	1	1	0	0	0	0	0	0	0	1	1	1	1	1	1	1	1	1	0	thiamin biosynthetic enzyme	thiamin biosynthetic enzyme	18.2	Co-factor and vitamine metabolism.thiamine	(at5g54770 : 499.0) Encodes a thiamine biosynthetic gene that has a dual function in thiamine biosynthesis and mitochondrial DNA damage tolerance. It appears to be involved in producing the thiazole portion of thiamine (vitamin B1). A crystal structure of the protein reveals that it forms a 2-ring homo-octamer.; THI1; FUNCTIONS IN: protein homodimerization activity, zinc ion binding; INVOLVED IN:…
Medtr_v1_026640	MtrunA17_Chr4g0059311	0	1.17	0	0.69	1.86	0.9	0	0	0	0	0	1	0	1	1	0	-0.68	-0.6	-0.51	1	1	1	1	0	0	0	0	0	0	0	1	1	1	1	1	1	1	1	1	0	WAT1-related At5g40240-like isoform X1	WAT1-related At5g40240-like isoform X1	33.99	development.unspecified	(at5g40240 : 229.0) nodulin MtN21 /EamA-like transporter family protein; FUNCTIONS IN: molecular_function unknown; LOCATED IN: membrane; CONTAINS InterPro DOMAIN/s: Protein of unknown function DUF6, transmembrane (InterPro:IPR000620); BEST Arabidopsis thaliana protein match is: nodulin MtN21 /EamA-like transporter family protein (TAIR:AT5G40230.1). & (reliability: 458.0) & (original description: …
Medtr_v1_032403	MtrunA17_Chr5g0417341	0	0	1.45	0	0.53	1.87	0	0	0	0	0	0	1	1	1	0	-2.46	-1.65	-2.02	1	1	1	1	0	0	0	0	0	0	0	1	1	1	1	1	1	1	1	1	0	ribonuclease T2 family	ribonuclease T2 family	27.1.19	RNA.processing.ribonucleases	(at2g02990 : 317.0) member of the ribonuclease T2 family, responds to inorganic phosphate starvation, and inhibits production of anthocyanin. Also involved in wound-induced signaling independent of jasmonic acid.; ribonuclease 1 (RNS1); FUNCTIONS IN: ribonuclease activity, endoribonuclease activity; INVOLVED IN: cellular response to phosphate starvation, aging, response to wounding, anthocyanin b…
Medtr_v1_090880	MtrunA17_Chr6g0455221	0	1.01	0.86	0.91	2.17	2.48	0	0	0	0	0	1	1	1	1	0	-0.65	-0.57	-0.67	1	1	1	1	0	0	0	0	0	0	0	1	1	1	1	1	1	1	1	1	0	disease resistance (TIR-NBS-LRR class)	disease resistance (TIR-NBS-LRR class)	20.1.7	stress.biotic.PR-proteins	(at5g36930 : 584.0) Disease resistance protein (TIR-NBS-LRR class) family; FUNCTIONS IN: transmembrane receptor activity, ATP binding; INVOLVED IN: signal transduction, defense response, apoptosis, innate immune response; LOCATED IN: intrinsic to membrane; EXPRESSED IN: 19 plant structures; EXPRESSED DURING: 13 growth stages; CONTAINS InterPro DOMAIN/s: NB-ARC (InterPro:IPR002182), Toll-Interleuk…
Medtr_v1_094890	MtrunA17_Chr6g0455361	0.73	0.55	1.26	0	0.68	0	0	0	0	0	0	1	0	1	1	0	-1.22	-1.02	-0.78	1	1	1	1	0	0	0	0	0	0	0	1	1	1	1	1	1	1	1	1	0	malonyl- :isoflavone 7-O-glucoside malonyltransferase	malonyl- :isoflavone 7-O-glucoside malonyltransferase	16.8.1.21	secondary metabolism.flavonoids.anthocyanins.anthocyanin 5-aromatic acyltransferase	(at3g29635 : 287.0) HXXXD-type acyl-transferase family protein; FUNCTIONS IN: transferase activity, transferring acyl groups other than amino-acyl groups, transferase activity; INVOLVED IN: biological_process unknown; EXPRESSED IN: root; CONTAINS InterPro DOMAIN/s: Transferase (InterPro:IPR003480); BEST Arabidopsis thaliana protein match is: HXXXD-type acyl-transferase family protein (TAIR:AT3G29…
Medtr_v1_001948	MtrunA17_Chr6g0456551	0	0.82	0	0.7	0.97	0	0	0	0	0	0	1	0	1	1	0	-1.15	-0.71	-0.87	1	1	1	1	0	0	0	0	0	0	0	1	1	1	1	1	1	1	1	1	0	glycoside hydrolase family 81	glycoside hydrolase family 81	20.1	stress.biotic	(at5g15870 : 722.0) glycosyl hydrolase family 81 protein; FUNCTIONS IN: hydrolase activity, acting on glycosyl bonds, endo-1,3(4)-beta-glucanase activity; INVOLVED IN: response to cyclopentenone; EXPRESSED IN: 23 plant structures; EXPRESSED DURING: 13 growth stages; CONTAINS InterPro DOMAIN/s: Glycoside hydrolase, family 81 (InterPro:IPR005200); BEST Arabidopsis thaliana protein match is: glycosy…
Medtr_v1_073277	MtrunA17_Chr6g0480011	0	1.3	2.89	1.24	2.9	3.6	0	0	0	0	0	1	1	1	1	0	-2.28	-1.48	-1.89	1	1	1	1	0	0	0	0	0	0	0	1	1	1	1	1	1	1	1	1	0	methylecgonone reductase-like	methylecgonone reductase-like	16.8.2	secondary metabolism.flavonoids.chalcones	(gnl|cdd|36790 : 313.0) no description available & (gnl|cdd|84642 : 308.0) no description available & (q7g764|nado1_orysa : 301.0) Probable NAD(P)H-dependent oxidoreductase 1 (EC 1.1.1.-) - Oryza sativa (Rice) & (at1g59960 : 294.0) NAD(P)-linked oxidoreductase superfamily protein; FUNCTIONS IN: oxidoreductase activity; INVOLVED IN: response to salt stress; EXPRESSED IN: 21 plant structures; EXPRE…
Medtr_v1_073727	MtrunA17_Chr7g0241781	1.46	2.05	2.22	2.36	3.08	2.34	0	0	0	0	1	1	1	1	1	0	-1.03	-0.83	-1.1	1	1	1	1	0	0	0	0	0	0	0	1	1	1	1	1	1	1	1	1	0	UDP-rhamnose:rhamnosyltransferase 1	UDP-rhamnose:rhamnosyltransferase 1	16.8.1.12	secondary metabolism.flavonoids.anthocyanins.anthocyanidin 3-O-glucosyltransferase	(at2g22590 : 359.0) UDP-Glycosyltransferase superfamily protein; FUNCTIONS IN: transferase activity, transferring glycosyl groups; INVOLVED IN: metabolic process; LOCATED IN: cellular_component unknown; CONTAINS InterPro DOMAIN/s: UDP-glucuronosyl/UDP-glucosyltransferase (InterPro:IPR002213); BEST Arabidopsis thaliana protein match is: UDP-Glycosyltransferase superfamily protein (TAIR:AT5G65550.1…
Medtr_v1_093254	MtrunA17_Chr7g0245051	0	1.74	1.93	0.42	2.8	1.87	0	0	0	0	0	1	1	1	1	0	-0.84	-0.93	-0.74	1	1	1	1	0	0	0	0	0	0	0	1	1	1	1	1	1	1	1	1	0	mannan endo-1,4-beta-mannosidase	mannan endo-1,4-beta-mannosidase	10.6.2	cell wall.degradation.mannan-xylose-arabinose-fucose	(at5g01930 : 649.0) Glycosyl hydrolase superfamily protein; FUNCTIONS IN: cation binding, hydrolase activity, hydrolyzing O-glycosyl compounds, catalytic activity; INVOLVED IN: carbohydrate metabolic process; LOCATED IN: endomembrane system; EXPRESSED IN: 19 plant structures; EXPRESSED DURING: 10 growth stages; CONTAINS InterPro DOMAIN/s: Glycoside hydrolase, catalytic core (InterPro:IPR017853), …
Medtr_v1_045790	MtrunA17_Chr7g0258341	0	0	1.15	0	1.05	0.65	0	0	0	0	0	0	1	1	1	0	-1.07	-0.76	-0.77	1	1	1	1	0	0	0	0	0	0	0	1	1	1	1	1	1	1	1	1	0	probable pectinesterase 8	probable pectinesterase 8	10.8.1	cell wall.pectin*esterases.PME	(at1g05310 : 498.0) Pectin lyase-like superfamily protein; FUNCTIONS IN: pectinesterase activity; INVOLVED IN: cell wall modification; LOCATED IN: endomembrane system, cell wall, plant-type cell wall; EXPRESSED IN: 12 plant structures; EXPRESSED DURING: 6 growth stages; CONTAINS InterPro DOMAIN/s: Pectinesterase, active site (InterPro:IPR018040), Pectin lyase fold/virulence factor (InterPro:IPR01…
Medtr_v1_069034	MtrunA17_Chr8g0341931	0	0.63	0	0	0.7	0	0	0	0	0	0	1	0	1	1	0	-1.05	-0.89	-0.71	1	1	1	1	0	0	0	0	0	0	0	1	1	1	1	1	1	1	1	1	0	phospholipase D alpha	phospholipase D alpha	11.9.3.1	lipid metabolism.lipid degradation.lysophospholipases.phospholipase D	(at1g55180 : 957.0) member of C2-PLD. subfamily Represents a phospholipase D (PLD) gene with four exons, hence it is a member of the alpha class. Its amino acid sequence is quite different from other PLDs, therefore it might possess unique structural and/or catalytic properties.; phospholipase D alpha 4 (PLDEPSILON); CONTAINS InterPro DOMAIN/s: C2 calcium/lipid-binding domain, CaLB (InterPro:IPR0…
Medtr_v1_014450	MtrunA17_Chr2R0182040	0	0	-1.84	0	0	-2.18	0	0	1	1	0	0	0	0	1	0	0.8	0.94	0.75	0	0	0	0	1	1	1	1	1	1	1	0	0	0	1	1	1	1	1	1	0	NA	NA	NA	NA	NA
Medtr_v1_011931	NA	0	1.21	4.25	0	0.94	2.53	0	0	0	0	0	1	1	1	1	0	-1.56	-0.71	-0.63	1	1	1	1	0	0	0	0	0	0	0	1	1	1	1	1	1	1	1	1	0	NA	NA	NA	NA	NA
Medtr_v1_039966	NA	0	1.8	0	1.4	2.6	3.52	0	0	0	0	0	1	0	1	1	0	-1.96	-1.52	-1.67	1	1	1	1	0	0	0	0	0	0	0	1	1	1	1	1	1	1	1	1	0	NA	NA	NA	NA	NA
Medtr_v1_077661	NA	0	0.63	2.91	0	1.15	4.31	0	0	0	0	0	1	1	1	1	0	-0.99	-1.04	-0.7	1	1	1	1	0	0	0	0	0	0	0	1	1	1	1	1	1	1	1	1	0	NA	NA	NA	NA	NA
Medtr_v1_079466	NA	0	0	1.89	0	0	0.91	0	0	0	0	0	0	1	1	1	0	-1.61	-0.7	-1.11	1	1	1	1	0	0	0	0	0	0	0	1	1	1	1	1	1	1	1	1	0	NA	NA	NA	NA	NA
Medtr_v1_045826	MtrunA17_Chr7g0258641	-1.66	-1.07	1.32	-2.56	-1.13	1.94	1	1	0	1	0	0	1	1	1	1	2.93	0.64	0	0	0	0	0	1	1	0	1	1	1	0	0	0	0	1	1	0	1	1	0	1	seed maturation LEA 4	seed maturation LEA 4	33.2	development.late embryogenesis abundant	(q01417|pm1_soybn : 142.0) 18 kDa seed maturation protein - Glycine max (Soybean) & (at5g06760 : 92.4) Encodes LEA4-5, a member of the Late Embryogenesis Abundant (LEA) proteins which typically accumulate in response to low water availability conditions imposed during development or by the environment. Most of thediverse set of LEA proteins can be grouped according to properties such as high hydr…
Medtr_v1_088080	MtrunA17_Chr8g0385511	-3.46	-0.93	1.44	-4.14	-2.63	1.2	1	1	0	1	0	0	1	1	1	1	4.15	2.55	0	0	0	0	0	1	1	0	1	1	1	0	0	0	0	1	1	0	1	1	0	1	transmembrane protein, putative	transmembrane protein, putative	35.2	not assigned.unknown	(at5g07330 : 119.0) unknown protein; FUNCTIONS IN: molecular_function unknown; INVOLVED IN: biological_process unknown; LOCATED IN: mitochondrion; BEST Arabidopsis thaliana protein match is: unknown protein (TAIR:AT1G63060.1); Has 1807 Blast hits to 1807 proteins in 277 species: Archae - 0; Bacteria - 0; Metazoa - 736; Fungi - 347; Plants - 385; Viruses - 0; Other Eukaryotes - 339 (source: NCBI B…
Medtr_v1_006217	MtrunA17_Chr1g0187311	0	-1.89	1.76	0	-3.43	1.58	0	1	0	1	0	0	1	1	1	1	3.12	0.75	0	0	0	0	0	1	1	0	1	1	1	0	0	0	0	1	1	0	1	1	0	0	aconitate cytoplasmic	aconitate cytoplasmic	8.1.3	TCA / org transformation.TCA.aconitase	(p49608|acoc_cucma : 951.0) Aconitate hydratase, cytoplasmic (EC 4.2.1.3) (Citrate hydro-lyase) (Aconitase) - Cucurbita maxima (Pumpkin) (Winter squash) & (gnl|cdd|35673 : 932.0) no description available & (at2g05710 : 929.0) Encodes an aconitase that can catalyze the conversion of citrate to isocitrate through a cis-aconitate intermediate, indicating that it may participate in the TCA cycle and …
Medtr_v1_087040	MtrunA17_Chr3g0111491	-2.05	0	1.01	-2.5	-0.8	1.17	1	0	0	1	0	0	1	1	1	1	2.35	1.06	0	0	0	0	0	1	1	0	1	1	1	0	0	0	0	1	1	0	1	1	0	0	cold-regulated protein, putative	cold-regulated protein, putative	35.2	not assigned.unknown	(at3g03341 : 98.6) unknown protein; Has 30201 Blast hits to 17322 proteins in 780 species: Archae - 12; Bacteria - 1396; Metazoa - 17338; Fungi - 3422; Plants - 5037; Viruses - 0; Other Eukaryotes - 2996 (source: NCBI BLink). & (reliability: 197.2) & (original description: len=76 end=33839805 type=prot chr=MtrunA17Chr3 gn=MtrunA17Chr3g0111491 strand=+ begin=33839317 def=hypothetical protein)
Medtr_v1_035865	MtrunA17_Chr5g0442471	-0.72	0	0.97	-0.47	-1.31	0.87	1	0	0	1	0	0	1	1	1	1	0.82	0.69	0	0	0	0	0	1	1	0	1	1	1	0	0	0	0	1	1	0	1	1	0	0	transmembrane protein, putative	transmembrane protein, putative	35.2	not assigned.unknown	no hits & (original description: len=180 end=40629476 begin=40628389 type=prot chr=MtrunA17Chr5 strand=- gn=MtrunA17Chr5g0442471 def=hypothetical protein)
Medtr_v1_042998	MtrunA17_Chr1g0188241	0	-1.6	1.93	0	-1.26	0.86	0	1	0	1	0	0	1	1	1	1	0.77	-0.79	0	0	1	0	1	1	0	0	1	1	0	0	0	1	0	1	1	0	1	1	0	0	DUF1442 family	DUF1442 family	35.2	not assigned.unknown	(at5g62280 : 204.0) Protein of unknown function (DUF1442); CONTAINS InterPro DOMAIN/s: Protein of unknown function DUF1442 (InterPro:IPR009902); BEST Arabidopsis thaliana protein match is: Protein of unknown function (DUF1442) (TAIR:AT2G45360.1); Has 92 Blast hits to 92 proteins in 12 species: Archae - 0; Bacteria - 0; Metazoa - 0; Fungi - 0; Plants - 92; Viruses - 0; Other Eukaryotes - 0 (source…
Medtr_v1_020554	MtrunA17_Chr3g0144751	0	-1.2	2.48	0	-1.05	1.36	0	1	0	1	0	0	1	1	1	1	0.6	-1	0	0	1	0	1	1	0	0	1	1	0	0	0	1	0	1	1	0	1	1	0	0	DUF241 domain	DUF241 domain	35.2	not assigned.unknown	(at2g17080 : 142.0) Arabidopsis protein of unknown function (DUF241); FUNCTIONS IN: molecular_function unknown; INVOLVED IN: biological_process unknown; LOCATED IN: chloroplast; EXPRESSED IN: root; CONTAINS InterPro DOMAIN/s: Protein of unknown function DUF241, plant (InterPro:IPR004320); BEST Arabidopsis thaliana protein match is: Arabidopsis protein of unknown function (DUF241) (TAIR:AT2G17070.…
Medtr_v1_082765	MtrunA17_Chr4g0034721	-1.53	-1.5	3.85	-0.79	-1.6	5.24	1	1	0	1	0	0	1	1	1	1	1.24	-1.13	0	0	1	0	1	1	0	0	1	1	0	0	0	1	0	1	1	0	1	1	0	0	BURP domain	BURP domain	35.1	not assigned.no ontology	(gnl|cdd|66831 : 199.0) no description available & (at1g49320 : 172.0) Encodes USPL1, a BURP domain protein targeted to the protein storage vacuoles. Overexpression of USPL1 affects seed development, protein storage vacuoles and lipid vesicles morphology and function.; unknown seed protein like 1 (USPL1); CONTAINS InterPro DOMAIN/s: BURP (InterPro:IPR004873); BEST Arabidopsis thaliana protein mat…
Medtr_v1_019656	MtrunA17_Chr3g0133601	-0.77	0	1.96	0	0	1.14	1	0	0	1	0	0	1	1	1	1	-0.87	0.76	0	1	0	0	1	0	1	0	1	0	1	0	1	0	0	1	1	0	1	1	0	0	transcription factor MYB44-like	transcription factor MYB44-like	27.3.25	RNA.regulation of transcription.MYB domain transcription factor family	(at2g23290 : 180.0) Member of the R2R3 factor gene family.; myb domain protein 70 (MYB70); CONTAINS InterPro DOMAIN/s: SANT, DNA-binding (InterPro:IPR001005), Homeodomain-like (InterPro:IPR009057), Myb, DNA-binding (InterPro:IPR014778), HTH transcriptional regulator, Myb-type, DNA-binding (InterPro:IPR017930), Homeodomain-related (InterPro:IPR012287), Myb transcription factor (InterPro:IPR015495)…
Medtr_v1_006230	MtrunA17_Chr1g0187401	-0.92	0	1.35	-0.64	-0.57	1.63	1	0	0	1	0	0	1	1	1	1	-1.23	-0.77	0	1	1	0	1	0	0	0	0	0	0	0	1	1	0	1	1	0	1	1	0	0	probable plastid-lipid-associated chloroplastic	probable plastid-lipid-associated chloroplastic	31.1	cell.organisation	(at3g23400 : 236.0) fibrillin 4 (FIB4); FUNCTIONS IN: structural molecule activity; LOCATED IN: in 8 components; EXPRESSED IN: 24 plant structures; EXPRESSED DURING: 14 growth stages; CONTAINS InterPro DOMAIN/s: Plastid lipid-associated protein/fibrillin (InterPro:IPR006843); BEST Arabidopsis thaliana protein match is: Plastid-lipid associated protein PAP / fibrillin family protein (TAIR:AT3G2607…
Medtr_v1_044065	MtrunA17_Chr7g0243561	-2.63	-2.31	1.8	-3.59	-3.42	1.34	1	1	0	1	0	0	1	1	1	1	3.32	0.66	0	0	0	0	0	1	1	0	1	1	1	0	0	0	0	1	1	0	1	1	0	0	NA	NA	NA	NA	NA
Medtr_v1_010718	MtrunA17_Chr2g0294061	-1.52	0	4.51	-1.48	-0.33	5.61	1	0	0	1	0	0	1	1	1	1	-0.64	-1.41	0	1	1	0	1	0	0	0	0	0	0	0	1	1	0	0	0	0	1	1	0	1	desiccation PCC13	desiccation PCC13	35.2	not assigned.unknown	(at1g47980 : 359.0) unknown protein; FUNCTIONS IN: molecular_function unknown; INVOLVED IN: biological_process unknown; LOCATED IN: endomembrane system; EXPRESSED IN: 6 plant structures; EXPRESSED DURING: 4 anthesis, F mature embryo stage, petal differentiation and expansion stage, E expanded cotyledon stage; BEST Arabidopsis thaliana protein match is: unknown protein (TAIR:AT3G62730.1); Has 169 …
Medtr_v1_080766	MtrunA17_Chr2g0320951	-0.76	0	1.58	0	-0.5	3.29	1	0	0	1	0	0	1	1	1	1	-1.38	-0.81	0	1	1	0	1	0	0	0	0	0	0	0	1	1	0	0	0	0	1	1	0	0	phytosulfokines 6 isoform X1	phytosulfokines 6 isoform X1	35.2	not assigned.unknown	no hits & (original description: len=146 end=42091999 begin=42090602 type=prot strand=- gn=MtrunA17Chr2g0320951 chr=MtrunA17Chr2 def=Putative phytosulfokine)
Medtr_v1_061589	MtrunA17_Chr3g0096231	0	-0.61	1.76	0	0	1.59	0	1	0	1	0	0	1	1	1	1	-0.67	-1.33	0	1	1	0	1	0	0	0	0	0	0	0	1	1	0	0	0	0	1	1	0	0	Uncharacterized protein TCM_002002	Uncharacterized protein TCM_002002	35.2	not assigned.unknown	no hits & (original description: len=66 end=20211158 type=prot gn=MtrunA17Chr3g0096231 chr=MtrunA17Chr3 strand=- begin=20210730 def=hypothetical protein)
Medtr_v1_022123	MtrunA17_Chr4g0001111	0	-0.62	1.88	0	-0.96	1.09	0	1	0	1	0	0	1	1	1	1	-0.58	-0.81	0	1	1	0	1	0	0	0	0	0	0	0	1	1	0	0	0	0	1	1	0	0	aquaporin NIP6-1	aquaporin NIP6-1	34.19.3	transport.Major Intrinsic Proteins.NIP	(at1g80760 : 229.0) Encodes a protein with boron transporter activity. It helps to preferentially direct boron to young developing tissues in the shoot, such as immature leaves, under low boron conditions. This boron channel appears to be impermeable to water, unlike the closely related NIP5;1 boron transporter. This protein also allows the transport of glycerol, urea, and formimide but not large…
Medtr_v1_056463	MtrunA17_Chr4g0001111	0	-0.8	2.07	0	-0.82	1.12	0	1	0	1	0	0	1	1	1	1	-0.61	-0.75	0	1	1	0	1	0	0	0	0	0	0	0	1	1	0	0	0	0	1	1	0	0	aquaporin NIP6-1	aquaporin NIP6-1	34.19.3	transport.Major Intrinsic Proteins.NIP	(at1g80760 : 229.0) Encodes a protein with boron transporter activity. It helps to preferentially direct boron to young developing tissues in the shoot, such as immature leaves, under low boron conditions. This boron channel appears to be impermeable to water, unlike the closely related NIP5;1 boron transporter. This protein also allows the transport of glycerol, urea, and formimide but not large…
Medtr_v1_076099	MtrunA17_Chr4g0018631	0	-0.88	1.79	-0.45	-1.55	1.79	0	1	0	1	0	0	1	1	1	1	-0.78	-0.69	0	1	1	0	1	0	0	0	0	0	0	0	1	1	0	0	0	0	1	1	0	0	zinc C3HC4 type (RING finger)	zinc C3HC4 type (RING finger)	29.5.11.4.2	protein.degradation.ubiquitin.E3.RING	(at4g35070 : 123.0) SBP (S-ribonuclease binding protein) family protein; FUNCTIONS IN: molecular_function unknown; INVOLVED IN: biological_process unknown; LOCATED IN: cellular_component unknown; EXPRESSED IN: 11 plant structures; EXPRESSED DURING: 8 growth stages; BEST Arabidopsis thaliana protein match is: S-ribonuclease binding protein 1 (TAIR:AT1G45976.1); Has 698 Blast hits to 689 proteins i…
Medtr_v1_038160	MtrunA17_Chr6g0449711	0	-0.57	1.18	0	0	1.24	0	1	0	1	0	0	1	1	1	1	-0.67	-0.52	0	1	1	0	1	0	0	0	0	0	0	0	1	1	0	0	0	0	1	1	0	0	cyclin-dependent kinase inhibitor SMR3	cyclin-dependent kinase inhibitor SMR3	35.2	not assigned.unknown	no hits & (original description: len=111 end=691773 begin=690912 type=prot chr=MtrunA17Chr6 gn=MtrunA17Chr6g0449711 strand=+ def=hypothetical protein)
Medtr_v1_045880	MtrunA17_Chr7g0259071	0	-1.08	1.41	0	-1.49	0.7	0	1	0	1	0	0	1	1	1	1	-1.6	-0.83	0	1	1	0	1	0	0	0	0	0	0	0	1	1	0	0	0	0	1	1	0	0	disease resistance response	disease resistance response	20.1.7	stress.biotic.PR-proteins	(at5g42500 : 158.0) Disease resistance-responsive (dirigent-like protein) family protein; FUNCTIONS IN: molecular_function unknown; INVOLVED IN: defense response; LOCATED IN: endomembrane system; CONTAINS InterPro DOMAIN/s: Plant disease resistance response protein (InterPro:IPR004265); BEST Arabidopsis thaliana protein match is: Disease resistance-responsive (dirigent-like protein) family protei…
Medtr_v1_069843	MtrunA17_Chr8g0388051	0.67	-0.59	3.3	0	-0.94	3.04	0	1	0	1	0	0	1	1	1	1	-0.8	-0.78	-0.48	1	1	0	1	0	0	0	0	0	0	0	1	1	0	0	0	0	1	1	0	0	endoglucanase 6	endoglucanase 6	26.3.4	misc.gluco-, galacto- and mannosidases.endoglucanase	(at1g64390 : 927.0) glycosyl hydrolase 9C2 (GH9C2); FUNCTIONS IN: carbohydrate binding, hydrolase activity, hydrolyzing O-glycosyl compounds, catalytic activity; INVOLVED IN: carbohydrate metabolic process; LOCATED IN: endomembrane system, extracellular region; EXPRESSED IN: 23 plant structures; EXPRESSED DURING: 13 growth stages; CONTAINS InterPro DOMAIN/s: Six-hairpin glycosidase (InterPro:IPR0…
Medtr_v1_040006	MtrunA17_Chr6R0223440	-0.76	0	0.92	-0.87	0	0.96	1	0	0	1	0	0	1	1	1	1	-1.45	-0.95	0	1	1	0	1	0	0	0	0	0	0	0	1	1	0	0	0	0	1	1	0	0	NA	NA	NA	NA	NA
Medtr_v1_054151	MtrunA17_Chr0c03g0489941	0	-0.82	0	0	0	0.84	0	1	0	1	0	0	0	0	1	0	0.51	0.53	0	0	0	0	0	1	1	0	1	1	1	0	0	0	0	1	1	0	1	1	0	0	hypothetical protein GlmaxMp43 (mitochondrion)	hypothetical protein GlmaxMp43 (mitochondrion)	35.2	not assigned.unknown	no hits & (original description: len=48 begin=11304 type=prot chr=MtrunA17Chr0c03 strand=+ gn=MtrunA17Chr0c03g0489941 end=11469 def=hypothetical protein)
Medtr_v1_054513	MtrunA17_Chr1g0166541	0	-0.79	0	0	-0.63	0.92	0	1	0	1	0	0	0	0	1	0	1.21	0.73	0	0	0	0	0	1	1	0	1	1	1	0	0	0	0	1	1	0	1	1	0	0	hypothetical protein MTR_1g041535	hypothetical protein MTR_1g041535	35.2	not assigned.unknown	no hits & (original description: len=120 begin=15940942 chr=MtrunA17Chr1 strand=- gn=MtrunA17Chr1g0166541 type=prot end=15941304 def=hypothetical protein)
Medtr_v1_054271	MtrunA17_Chr1g0167981	0	0	-0.9	0	0	0.4	0	0	1	1	0	0	0	0	1	0	0.64	2.1	0	0	0	0	0	1	1	0	1	1	1	0	0	0	0	1	1	0	1	1	0	0	disease resistance (CC-NBS-LRR class) family	disease resistance (CC-NBS-LRR class) family	20.1.7	stress.biotic.PR-proteins	(gnl|cdd|39857 : 249.0) no description available & (at4g27190 : 207.0) NB-ARC domain-containing disease resistance protein; FUNCTIONS IN: nucleoside-triphosphatase activity, nucleotide binding, ATP binding; INVOLVED IN: apoptosis, defense response; LOCATED IN: cellular_component unknown; CONTAINS InterPro DOMAIN/s: ATPase, AAA+ type, core (InterPro:IPR003593), NB-ARC (InterPro:IPR002182), Disease…
Medtr_v1_037335	MtrunA17_Chr1g0170491	0	0	-1.35	0	0	0	0	0	1	1	0	0	0	0	1	0	0.64	0.81	0	0	0	0	0	1	1	0	1	1	1	0	0	0	0	1	1	0	1	1	0	0	retrotransposon Ty3-gypsy subclass	retrotransposon Ty3-gypsy subclass	35.2	not assigned.unknown	(gnl|cdd|73154 : 265.0) no description available & (p31843|rrpo_oenbe : 136.0) RNA-directed DNA polymerase homolog (Reverse transcriptase homolog) - Oenothera bertiana (Berteros evening primrose) & (atmg00860 : 122.0) hypothetical protein; DNA/RNA polymerases superfamily protein. & (reliability: 244.0) & (original description: len=1133 type=prot strand=+ gn=MtrunA17Chr1g0170491 chr=MtrunA17Chr1 b…
Medtr_v1_005658	MtrunA17_Chr1g0173401	-0.53	0	0	0	0	0.61	1	0	0	1	0	0	0	0	1	0	0.69	0.75	0	0	0	0	0	1	1	0	1	1	1	0	0	0	0	1	1	0	1	1	0	0	---NA---	---NA---	35.2	not assigned.unknown	no hits & (original description: len=44 begin=23090709 chr=MtrunA17Chr1 strand=- gn=MtrunA17Chr1g0173401 type=prot end=23097781 def=hypothetical protein)
Medtr_v1_074975	MtrunA17_Chr1g0175211	0	0	-2.63	-0.56	0	-2.6	0	0	1	1	0	0	0	0	1	0	4.23	0.81	0	0	0	0	0	1	1	0	1	1	1	0	0	0	0	1	1	0	1	1	0	1	seed maturation LEA 4	seed maturation LEA 4	35.2	not assigned.unknown	no hits & (original description: len=181 begin=26642173 type=prot chr=MtrunA17Chr1 gn=MtrunA17Chr1g0175211 strand=- end=26643642 def=Putative Late embryogenesis abundant protein, LEA-25/LEA-D113)
Medtr_v1_005821	MtrunA17_Chr1g0179641	-2.28	-1.77	0	-2.52	-3.42	0.43	1	1	0	1	0	0	0	0	1	0	2.95	1.52	0	0	0	0	0	1	1	0	1	1	1	0	0	0	0	1	1	0	1	1	0	1	embryonic DC-8-like	embryonic DC-8-like	33.2	development.late embryogenesis abundant	(at2g36640 : 110.0) Encodes putative phosphotyrosine protein belonging to late embryogenesis abundant (LEA) protein in group 3 that might be involved in maturation and desiccation tolerance of seeds. RFLP and CAPS mapping place it on chromosome 4 but the nucleotide sequence maps it to chromosome 2.; embryonic cell protein 63 (ECP63); INVOLVED IN: embryo development ending in seed dormancy; LOCATE…
Medtr_v1_067795	MtrunA17_Chr1g0199041	-1.86	-1.39	1.55	-1.67	-2.89	0	1	1	0	1	0	0	0	0	1	0	3.84	1.82	0	0	0	0	0	1	1	0	1	1	1	0	0	0	0	1	1	0	1	1	0	1	ABA induced plasma membrane	ABA induced plasma membrane	34.99	transport.misc	(at1g04560 : 218.0) AWPM-19-like family protein; FUNCTIONS IN: molecular_function unknown; INVOLVED IN: biological_process unknown; LOCATED IN: endomembrane system; CONTAINS InterPro DOMAIN/s: AWPM-19-like (InterPro:IPR008390); BEST Arabidopsis thaliana protein match is: AWPM-19-like family protein (TAIR:AT5G46530.1); Has 177 Blast hits to 177 proteins in 19 species: Archae - 0; Bacteria - 0; Met…
Medtr_v1_082683	MtrunA17_Chr1g0205331	-3.39	-1.16	0	-4.55	-2.25	-0.41	1	1	0	1	0	0	0	0	1	0	3.58	0.75	0	0	0	0	0	1	1	0	1	1	1	0	0	0	0	1	1	0	1	1	0	1	late embryogenesis abundant D-34-like	late embryogenesis abundant D-34-like	33.2	development.late embryogenesis abundant	(p09444|lea34_goshi : 248.0) Late embryogenesis abundant protein D-34 (LEA D-34) - Gossypium hirsutum (Upland cotton) & (at3g22490 : 216.0) Seed maturation protein; CONTAINS InterPro DOMAIN/s: Seed maturation protein (InterPro:IPR007011); BEST Arabidopsis thaliana protein match is: Seed maturation protein (TAIR:AT3G22500.1); Has 198 Blast hits to 183 proteins in 40 species: Archae - 2; Bacteria -…
Medtr_v1_010795	MtrunA17_Chr2g0294641	-2.41	-1.4	0	-2.27	-2.04	0.82	1	1	0	1	0	0	0	0	1	0	3.93	1.12	0	0	0	0	0	1	1	0	1	1	1	0	0	0	0	1	1	0	1	1	0	1	outer envelope pore 16- chloroplastic	outer envelope pore 16- chloroplastic	29.3.2	protein.targeting.mitochondria	(at4g16160 : 184.0) Homologous to pea OEP16 and barley pPORA (OEP16), a member of Arabidopsis OEP16 family. Two OEP16 genes are closely related to each other and are conserved in all land plants, OEP16-2, also named OEP16-S, and OEP16-1 (renamed OEP16-L) are result of the gene duplication event that occurred prior to divergence of bryophytes and seed plants. Predominantly expressed in seed and is…
Medtr_v1_011860	MtrunA17_Chr2g0309371	-2.77	-1.32	0	-3.47	-2.5	0.49	1	1	0	1	0	0	0	0	1	0	3.12	1.9	0	0	0	0	0	1	1	0	1	1	1	0	0	0	0	1	1	0	1	1	0	1	seed maturation PM41	seed maturation PM41	35.2	not assigned.unknown	(at2g21820 : 85.5) unknown protein; Has 45 Blast hits to 45 proteins in 13 species: Archae - 0; Bacteria - 0; Metazoa - 0; Fungi - 0; Plants - 45; Viruses - 0; Other Eukaryotes - 0 (source: NCBI BLink). & (reliability: 171.0) & (original description: len=80 type=prot strand=- chr=MtrunA17Chr2 gn=MtrunA17Chr2g0309371 begin=32134374 end=32134821 def=hypothetical protein)
Medtr_v1_017358	MtrunA17_Chr3g0108451	0	-1.06	0	0.69	-0.5	-0.83	0	1	0	1	0	0	0	0	1	0	0.96	0.52	0	0	0	0	0	1	1	0	1	1	1	0	0	0	0	1	1	0	1	1	0	0	RNA polymerase beta (chloroplast)	RNA polymerase beta (chloroplast)	27.2	RNA.transcription	(q9bbs8|rpoc1_lotja : 124.0) DNA-directed RNA polymerase beta chain (EC 2.7.7.6) (PEP) (Plastid-encoded RNA polymerase beta subunit) (RNA polymerase beta subunit) - Lotus japonicus & (gnl|cdd|79237 : 117.0) no description available & (atcg00180 : 116.0) RNA polymerase beta subunit-1; RPOC1; FUNCTIONS IN: DNA-directed RNA polymerase activity; INVOLVED IN: RNA elongation; LOCATED IN: chloroplast, n…
Medtr_v1_083153	MtrunA17_Chr3g0131751	0	0	-1.2	0	0	-1.99	0	0	1	1	0	0	0	0	1	0	0.6	0.51	0	0	0	0	0	1	1	0	1	1	1	0	0	0	0	1	1	0	1	1	0	0	tRNA nucleotidyltransferase poly(A) polymerase	tRNA nucleotidyltransferase poly(A) polymerase	27.1	RNA.processing	(at5g23690 : 562.0) Polynucleotide adenylyltransferase family protein; FUNCTIONS IN: RNA binding, nucleotidyltransferase activity; INVOLVED IN: RNA processing; EXPRESSED IN: 20 plant structures; EXPRESSED DURING: 12 growth stages; CONTAINS InterPro DOMAIN/s: Poly A polymerase, head domain (InterPro:IPR002646); BEST Arabidopsis thaliana protein match is: polynucleotide adenylyltransferase family p…
Medtr_v1_020199	MtrunA17_Chr3g0139191	-2.65	-0.76	0	-2.87	-1.57	0.66	1	1	0	1	0	0	0	0	1	0	4.73	1.66	0	0	0	0	0	1	1	0	1	1	1	0	0	0	0	1	1	0	1	1	0	1	oleosin 1	oleosin 1	11.4	lipid metabolism.TAG synthesis	(gnl|cdd|65100 : 124.0) no description available & (at2g25890 : 107.0) Oleosin family protein; FUNCTIONS IN: molecular_function unknown; INVOLVED IN: lipid storage; LOCATED IN: monolayer-surrounded lipid storage body, integral to membrane, membrane; EXPRESSED IN: petal, leaf whorl, flower, carpel; EXPRESSED DURING: 4 anthesis, petal differentiation and expansion stage; CONTAINS InterPro DOMAIN/s:…
Medtr_v1_080946	MtrunA17_Chr4g0000401	0	-1.76	0	-0.79	-2.66	-1.83	0	1	0	1	0	0	0	0	1	0	3.19	0.6	-0.53	0	0	1	1	1	1	0	1	1	1	0	0	0	0	1	1	0	1	1	0	0	transmembrane protein, putative	transmembrane protein, putative	35.2	not assigned.unknown	no hits & (original description: len=154 end=324218 type=prot chr=MtrunA17Chr4 strand=- gn=MtrunA17Chr4g0000401 begin=323516 def=hypothetical protein)
Medtr_v1_072219	MtrunA17_Chr4g0003751	-1.79	0	0	-2.12	-1.07	1.17	1	0	0	1	0	0	0	0	1	0	2.77	1.43	0	0	0	0	0	1	1	0	1	1	1	0	0	0	0	1	1	0	1	1	0	0	late embryogenesis abundant 2	late embryogenesis abundant 2	35.2	not assigned.unknown	no hits & (original description: len=133 begin=2827901 type=prot strand=+ chr=MtrunA17Chr4 gn=MtrunA17Chr4g0003751 end=2828805 def=hypothetical protein)
Medtr_v1_022627	MtrunA17_Chr4g0007001	-3.09	-1.91	-1.75	-3.46	-3.36	-1.9	1	1	1	1	0	0	0	0	1	0	3.52	2.49	0	0	0	0	0	1	1	0	1	1	1	0	0	0	0	1	1	0	1	1	0	1	late embryogenesis abundant group 1	late embryogenesis abundant group 1	17.1.3	hormone metabolism.abscisic acid.induced-regulated-responsive-activated	(p42755|em4_wheat : 83.2) Em protein H5 - Triticum aestivum (Wheat) & (at2g40170 : 80.9) Encodes a group 1 LEA gene that is activated by direct binding of ABI5 to its promoter and is involved in response to ABA. Is required for normal seed development. Involved in regulating the timing of dessication tolerance and rate of water loss during seed maturation.; LATE EMBRYOGENESIS ABUNDANT 6 (GEA6); C…
Medtr_v1_099108	MtrunA17_Chr4g0014741	-1.73	-1.24	0	-2.02	-2.5	-1.01	1	1	0	1	0	0	0	0	1	0	3.43	0.79	0	0	0	0	0	1	1	0	1	1	1	0	0	0	0	1	1	0	1	1	0	1	late embryogenesis abundant (LEA) family	late embryogenesis abundant (LEA) family	35.1.22	not assigned.no ontology.late embryogenesis abundant domain-containing protein	(at1g72100 : 199.0) late embryogenesis abundant domain-containing protein / LEA domain-containing protein; INVOLVED IN: embryo development ending in seed dormancy; LOCATED IN: endomembrane system; EXPRESSED IN: sperm cell; CONTAINS InterPro DOMAIN/s: Late embryogenesis abundant protein, group 4 (InterPro:IPR004238); BEST Arabidopsis thaliana protein match is: Late embryogenesis abundant protein (…
Medtr_v1_023446	MtrunA17_Chr4g0015531	-0.6	-0.62	0	0	0	-1.61	1	1	0	1	0	0	0	0	1	0	0.8	0.58	0	0	0	0	0	1	1	0	1	1	1	0	0	0	0	1	1	0	1	1	0	0	RNA polymerase beta subunit (chloroplast)	RNA polymerase beta subunit (chloroplast)	27.2	RNA.transcription	(q2l8z9|rpob_goshi : 533.0) DNA-directed RNA polymerase beta chain (EC 2.7.7.6) (PEP) (Plastid-encoded RNA polymerase subunit beta) (RNA polymerase subunit beta) - Gossypium hirsutum (Upland cotton) & (atcg00190 : 531.0) Chloroplast DNA-dependent RNA polymerase B subunit. The transcription of this gene is regulated by a nuclear encoded RNA polymerase. This gene has been transferred to mitochondri…
Medtr_v1_023975	MtrunA17_Chr4g0026531	-2.64	-1.84	0	-3.12	-3.78	-0.57	1	1	0	1	0	0	0	0	1	0	3.96	0.76	-0.54	0	0	1	1	1	1	0	1	1	1	0	0	0	0	1	1	0	1	1	0	1	poly [ADP-ribose] polymerase 3	poly [ADP-ribose] polymerase 3	29.4	protein.postranslational modification	(q1sgf1|parp3_medtr : 1574.0) Putative poly [ADP-ribose] polymerase 3 (EC 2.4.2.30) (PARP-3) (ADPRT 3) (NAD(+) ADP-ribosyltransferase 3) (Poly[ADP-ribose] synthetase 3) - Medicago truncatula (Barrel medic) & (at5g22470 : 1132.0) NAD+ ADP-ribosyltransferases;NAD+ ADP-ribosyltransferases; FUNCTIONS IN: NAD+ ADP-ribosyltransferase activity; INVOLVED IN: protein amino acid ADP-ribosylation; LOCATED I…
Medtr_v1_024996	MtrunA17_Chr4g0037091	-0.58	0	0	0	0	-0.55	1	0	0	1	0	0	0	0	1	0	1	0.6	0	0	0	0	0	1	1	0	1	1	1	0	0	0	0	1	1	0	1	1	0	0	photosystem II D2 (chloroplast)	photosystem II D2 (chloroplast)	1.1.1.2	PS.lightreaction.photosystem II.PSII polypeptide subunits	(gnl|cdd|79223 : 519.0) no description available & (q36814|psbd_wheat : 477.0) Photosystem II D2 protein (Photosystem Q(A) protein) (PSII D2 protein) - Triticum aestivum (Wheat) & (atcg00270 : 473.0) PSII D2 protein; photosystem II reaction center protein D (PSBD); FUNCTIONS IN: electron transporter, transferring electrons within the noncyclic electron transport pathway of photosynthesis activity…
Medtr_v1_093029	MtrunA17_Chr4g0051491	-1.47	-1.83	0	-2.25	-2.98	-1.83	1	1	0	1	0	0	0	0	1	0	3.58	0.58	0	0	0	0	0	1	1	0	1	1	1	0	0	0	0	1	1	0	1	1	0	0	hypothetical protein MTR_4g094508	hypothetical protein MTR_4g094508	35.2	not assigned.unknown	no hits & (original description: len=151 end=46007780 begin=46007070 type=prot strand=+ gn=MtrunA17Chr4g0051491 chr=MtrunA17Chr4 def=hypothetical protein)
Medtr_v1_030720	MtrunA17_Chr5g0404281	0	-0.57	-1.99	-0.66	0	-2.41	0	1	1	1	0	0	0	0	1	0	4.1	1.14	0	0	0	0	0	1	1	0	1	1	1	0	0	0	0	1	1	0	1	1	0	1	late embryogenesis abundant domain LEA domain	late embryogenesis abundant domain LEA domain	35.2	not assigned.unknown	no hits & (original description: len=334 begin=7861489 strand=- chr=MtrunA17Chr5 gn=MtrunA17Chr5g0404281 type=prot end=7865834 def=hypothetical protein)
Medtr_v1_032223	MtrunA17_Chr5g0416121	-1.52	-0.87	0	-2.41	-2.06	-1.55	1	1	0	1	0	0	0	0	1	0	2.94	0.66	0	0	0	0	0	1	1	0	1	1	1	0	0	0	0	1	1	0	1	1	0	0	SNF1-related kinase regulatory subunit gamma-1-like	SNF1-related kinase regulatory subunit gamma-1-like	35.1	not assigned.no ontology	(at1g69800 : 509.0) Cystathionine beta-synthase (CBS) protein; INVOLVED IN: biological_process unknown; LOCATED IN: cellular_component unknown; EXPRESSED IN: 24 plant structures; EXPRESSED DURING: 14 growth stages; CONTAINS InterPro DOMAIN/s: Cystathionine beta-synthase, core (InterPro:IPR000644); BEST Arabidopsis thaliana protein match is: SNF1-related protein kinase regulatory subunit gamma 1 (…
Medtr_v1_032345	MtrunA17_Chr5g0416871	-0.63	-0.81	0	0	0	0.91	1	1	0	1	0	0	0	0	1	0	0.68	0.53	0	0	0	0	0	1	1	0	1	1	1	0	0	0	0	1	1	0	1	1	0	0	NADH-ubiquinone oxidoreductase chain 1-like	NADH-ubiquinone oxidoreductase chain 1-like	9.1.2	mitochondrial electron transport / ATP synthesis.NADH-DH.localisation not clear	(q01300|nu1m_pethy : 101.0) NADH-ubiquinone oxidoreductase chain 1 (EC 1.6.5.3) (NADH dehydrogenase subunit 1) - Petunia hybrida (Petunia) & (atmg01275 : 96.7) Encodes subunit of mitochondrial NAD(P)H dehydrogenase that is trans-spliced from three precursors, NAD1A, NAD1B, and NAD1C.; NADH dehydrogenase 1A (NAD1A); INVOLVED IN: oxidation reduction; LOCATED IN: mitochondrial respiratory chain comp…
Medtr_v1_037797	MtrunA17_Chr5g0431961	0	0	-1.61	0	0	-1.16	0	0	1	1	0	0	0	0	1	0	0.79	0.66	0	0	0	0	0	1	1	0	1	1	1	0	0	0	0	1	1	0	1	1	0	0	exocyst subunit exo70 family	exocyst subunit exo70 family	35.2	not assigned.unknown	no hits & (original description: len=90 type=prot gn=MtrunA17Chr5g0431961 strand=+ chr=MtrunA17Chr5 begin=32688145 end=32697258 def=hypothetical protein)
Medtr_v1_039779	MtrunA17_Chr6g0478191	0	-0.82	0	-0.66	-0.51	0.79	0	1	0	1	0	0	0	0	1	0	3.34	0.83	0	0	0	0	0	1	1	0	1	1	1	0	0	0	0	1	1	0	1	1	0	0	probable aquaporin TIP-type alpha	probable aquaporin TIP-type alpha	34.19.2	transport.Major Intrinsic Proteins.TIP	(p23958|tipa_phavu : 328.0) Probable aquaporin TIP-type alpha (Tonoplast intrinsic protein alpha) (Alpha TIP) - Phaseolus vulgaris (Kidney bean) (French bean) & (at1g17810 : 282.0) beta-tonoplast intrinsic protein (beta-TIP) mRNA, complete; beta-tonoplast intrinsic protein (BETA-TIP); FUNCTIONS IN: water channel activity; INVOLVED IN: transport, transmembrane transport; LOCATED IN: integral to me…
Medtr_v1_093522	MtrunA17_Chr7g0227501	-2.66	-1.08	0	-2.57	-1.61	0.78	1	1	0	1	0	0	0	0	1	0	4.72	1.71	0	0	0	0	0	1	1	0	1	1	1	0	0	0	0	1	1	0	1	1	0	0	P24 oleosin isoform B	P24 oleosin isoform B	11.4	lipid metabolism.TAG synthesis	(gnl|cdd|65100 : 148.0) no description available & (p29531|oleo2_soybn : 145.0) P24 oleosin isoform B (P91) - Glycine max (Soybean) & (at3g01570 : 115.0) Oleosin family protein; FUNCTIONS IN: molecular_function unknown; INVOLVED IN: lipid storage; LOCATED IN: monolayer-surrounded lipid storage body, integral to membrane, membrane; CONTAINS InterPro DOMAIN/s: Oleosin (InterPro:IPR000136); BEST Ara…
Medtr_v1_076959	MtrunA17_Chr7g0237841	-2.88	-0.99	0	-3.11	-1.84	0	1	1	0	1	0	0	0	0	1	0	4.69	4.59	0	0	0	0	0	1	1	0	1	1	1	0	0	0	0	1	1	0	1	1	0	0	B3 domain-containing transcription factor ABI3	B3 domain-containing transcription factor ABI3	17.1.2	hormone metabolism.abscisic acid.signal transduction	(at3g24650 : 423.0) Homologous to the maize transcription factor Viviparous-1. Full length ABI3 protein binds to the highly conserved RY motif [DNA motif CATGCA(TG)], present in many seed-specific promoters, and the B3 domains of this transcription factor is necessary for the specific interaction with the RY element. Transcriptional activity of ABI3 requires the B3 DNA-binding domain and an activ…
Medtr_v1_069036	MtrunA17_Chr8g0341951	0	-0.98	-1.47	-0.34	0	-2.19	0	1	1	1	0	0	0	0	1	0	0.66	0.68	0	0	0	0	0	1	1	0	1	1	1	0	0	0	0	1	1	0	1	1	0	0	cytochrome P450 family 90	cytochrome P450 family 90	17.3.1.1.99	hormone metabolism.brassinosteroid.synthesis-degradation.BRs.other	(at3g13730 : 630.0) Encodes a cytochrome P-450 gene that is involved in brassinosteroid biosynthesis, most likely in the conversion step of teasterone (TE) to 3-dehydroteasterone (3DT), and/or 6-deoxoteasterone (6-deoxoTE) to 6-deoxo-3-dehydroteasterone (6-deoxo3DT); or the conversion of cathasterone (CT) to TE, and/or 6-deoxocathasterone (6-deoxoCT) to 6-deoxoTE. Recently, CYP90D1 was shown to c…
Medtr_v1_050515	MtrunA17_Chr8g0369611	-0.66	-0.64	0	0	0	0	1	1	0	1	0	0	0	0	1	0	0.89	0.83	0	0	0	0	0	1	1	0	1	1	1	0	0	0	0	1	1	0	1	1	0	0	hypothetical chloroplast RF21 (chloroplast)	hypothetical chloroplast RF21 (chloroplast)	29.8	protein.assembly and cofactor ligation	(gnl|cdd|79244 : 163.0) no description available & (q2l949|ycf2_goshi : 148.0) Protein ycf2 - Gossypium hirsutum (Upland cotton) & (atcg01280 : 130.0) hypothetical protein; YCF2.2; FUNCTIONS IN: nucleoside-triphosphatase activity, nucleotide binding, ATP binding; INVOLVED IN: biological_process unknown; LOCATED IN: chloroplast; CONTAINS InterPro DOMAIN/s: ATPase, AAA+ type, core (InterPro:IPR0035…
Medtr_v1_052439	MtrunA17_Chr8g0392291	-3.13	-2.21	-1.52	-3.42	-3.4	-1.54	1	1	1	1	0	0	0	0	1	0	3.96	0.55	0	0	0	0	0	1	1	0	1	1	1	0	0	0	0	1	1	0	1	1	0	0	dehydrin Xero 1-like	dehydrin Xero 1-like	35.2	not assigned.unknown	no hits & (original description: len=85 end=48951462 begin=48950906 chr=MtrunA17Chr8 strand=- gn=MtrunA17Chr8g0392291 type=prot def=Putative dehydrin)
Medtr_v1_004234	MtrunA17_Chr1g0149221	0	0	2.32	0.29	0.7	2.06	0	0	0	0	0	0	1	1	1	0	-0.61	-0.6	0	1	1	0	1	0	0	0	0	0	0	0	1	1	0	1	1	0	1	1	0	0	ATPase N2B	ATPase N2B	35.1	not assigned.no ontology	(at2g25530 : 713.0) AFG1-like ATPase family protein; FUNCTIONS IN: ATPase activity, ATP binding; INVOLVED IN: biological_process unknown; LOCATED IN: cellular_component unknown; EXPRESSED IN: 23 plant structures; EXPRESSED DURING: 14 growth stages; CONTAINS InterPro DOMAIN/s: ATPase, AFG1-like (InterPro:IPR005654); BEST Arabidopsis thaliana protein match is: AFG1-like ATPase family protein (TAIR:…
Medtr_v1_076877	MtrunA17_Chr1g0151821	0	0	2.2	0.51	0	3.29	0	0	0	0	0	0	1	1	1	0	-1.15	-0.57	0	1	1	0	1	0	0	0	0	0	0	0	1	1	0	1	1	0	1	1	0	0	hypothetical protein LR48_Vigan04g237900	hypothetical protein LR48_Vigan04g237900	35.2	not assigned.unknown	no hits & (original description: len=61 begin=4588229 strand=- gn=MtrunA17Chr1g0151821 chr=MtrunA17Chr1 type=prot end=4589692 def=hypothetical protein)
Medtr_v1_003162	MtrunA17_Chr1g0155431	0	0	3.04	0	0	1.81	0	0	0	0	0	0	1	1	1	0	-1.13	-1.4	0	1	1	0	1	0	0	0	0	0	0	0	1	1	0	1	1	0	1	1	0	0	dihydroflavonol 4-reductase	dihydroflavonol 4-reductase	16.8.3.1	secondary metabolism.flavonoids.dihydroflavonols.dihydroflavonol 4-reductase	(p51110|dfra_vitvi : 522.0) Dihydroflavonol-4-reductase (EC 1.1.1.219) (DFR) (Dihydrokaempferol 4-reductase) - Vitis vinifera (Grape) & (at5g42800 : 496.0) dihydroflavonol reductase. Catalyzes the conversion of dihydroquercetin to leucocyanidin in the biosynthesis of anthocyanins.; dihydroflavonol 4-reductase (DFR); CONTAINS InterPro DOMAIN/s: NAD-dependent epimerase/dehydratase (InterPro:IPR0015…
Medtr_v1_069227	MtrunA17_Chr1g0155551	0	0	2.13	0	-0.57	1.78	0	0	0	0	0	0	1	1	1	0	-1.21	-0.53	0	1	1	0	1	0	0	0	0	0	0	0	1	1	0	1	1	0	1	1	0	0	BZIP transcription factor bZIP124	BZIP transcription factor bZIP124	27.3.35	RNA.regulation of transcription.bZIP transcription factor family	(at1g75390 : 114.0) basic leucine-zipper 44 (bZIP44); FUNCTIONS IN: DNA binding, protein heterodimerization activity, sequence-specific DNA binding transcription factor activity; INVOLVED IN: regulation of transcription, DNA-dependent; LOCATED IN: chloroplast; CONTAINS InterPro DOMAIN/s: Basic-leucine zipper (bZIP) transcription factor (InterPro:IPR004827), bZIP transcription factor, bZIP-1 (Inte…
Medtr_v1_069125	MtrunA17_Chr1g0156341	0	0	1.21	0	0	0.95	0	0	0	0	0	0	1	1	1	0	-0.53	-0.59	0	1	1	0	1	0	0	0	0	0	0	0	1	1	0	1	1	0	1	1	0	0	auxin-induced 6B-like	auxin-induced 6B-like	17.2.3	hormone metabolism.auxin.induced-regulated-responsive-activated	(at1g75590 : 185.0) SAUR-like auxin-responsive protein family ; CONTAINS InterPro DOMAIN/s: Auxin responsive SAUR protein (InterPro:IPR003676); BEST Arabidopsis thaliana protein match is: SAUR-like auxin-responsive protein family (TAIR:AT5G10990.1); Has 1416 Blast hits to 1399 proteins in 25 species: Archae - 0; Bacteria - 0; Metazoa - 0; Fungi - 0; Plants - 1415; Viruses - 0; Other Eukaryotes - …
Medtr_v1_067471	MtrunA17_Chr1g0158781	0	0.56	3.25	0.45	1.72	3.95	0	0	0	0	0	1	1	1	1	0	-1.48	-1.37	0	1	1	0	1	0	0	0	0	0	0	0	1	1	0	1	1	0	1	1	0	0	probable phosphatase 2C 51	probable phosphatase 2C 51	29.4	protein.postranslational modification	(gnl|cdd|29062 : 236.0) no description available & (at2g29380 : 229.0) highly ABA-induced PP2C gene 3 (HAI3); FUNCTIONS IN: protein serine/threonine phosphatase activity, catalytic activity; INVOLVED IN: protein amino acid dephosphorylation; LOCATED IN: protein serine/threonine phosphatase complex; CONTAINS InterPro DOMAIN/s: Protein phosphatase 2C, manganese/magnesium aspartate binding site (Int…
Medtr_v1_086183	MtrunA17_Chr1g0159311	0	0	1.81	0	1.73	1.15	0	0	0	0	0	0	1	1	1	0	-1.1	-0.81	-0.45	1	1	0	1	0	0	0	0	0	0	0	1	1	0	1	1	0	1	1	0	0	proline-rich receptor kinase PERK2	proline-rich receptor kinase PERK2	35.2	not assigned.unknown	no hits & (original description: len=250 begin=10012843 type=prot strand=+ gn=MtrunA17Chr1g0159311 chr=MtrunA17Chr1 end=10013832 def=Putative concanavalin A-like lectin/glucanase domain-containing protein)
Medtr_v1_101240	MtrunA17_Chr1g0164431	0	0	1.31	0	0	1.64	0	0	0	0	0	0	1	1	1	0	-1.17	-0.76	0	1	1	0	1	0	0	0	0	0	0	0	1	1	0	1	1	0	1	1	0	0	trihelix transcription factor ASIL2-like	trihelix transcription factor ASIL2-like	27.3.30	RNA.regulation of transcription.Trihelix, Triple-Helix transcription factor family	(at3g54390 : 87.4) sequence-specific DNA binding transcription factors; FUNCTIONS IN: sequence-specific DNA binding transcription factor activity; INVOLVED IN: regulation of transcription; LOCATED IN: cellular_component unknown; EXPRESSED IN: 20 plant structures; EXPRESSED DURING: 9 growth stages; BEST Arabidopsis thaliana protein match is: aspartate/glutamate/uridylate kinase family protein (TAI…
Medtr_v1_083737	MtrunA17_Chr1g0164491	0	0	1.25	0.68	0	0.77	0	0	0	0	0	0	1	1	1	0	-0.79	-0.78	0.48	1	1	0	1	0	0	0	0	0	0	0	1	1	0	1	1	0	1	1	0	0	transmembrane protein, putative	transmembrane protein, putative	35.2	not assigned.unknown	no hits & (original description: len=76 end=14289956 begin=14289021 chr=MtrunA17Chr1 gn=MtrunA17Chr1g0164491 strand=- type=prot def=hypothetical protein)
Medtr_v1_005161	MtrunA17_Chr1g0164791	0	0	2.51	0.62	0.75	3.27	0	0	0	0	0	0	1	1	1	0	-0.76	-0.64	0	1	1	0	1	0	0	0	0	0	0	0	1	1	0	1	1	0	1	1	0	0	TRANSPARENT TESTA 16	TRANSPARENT TESTA 16	27.3.24	RNA.regulation of transcription.MADS box transcription factor family	(at5g23260 : 177.0) Encodes a MADS box protein. Regulates proanthocyanidin biosynthesis in the inner-most cell layer of the seed coat. Also controls cell shape of the inner-most cell layer of the seed coat. Also shown to be necessary for determining the identity of the endothelial layer within the ovule. Paralogous to GOA.; TRANSPARENT TESTA16 (TT16); FUNCTIONS IN: sequence-specific DNA binding t…
Medtr_v1_076664	MtrunA17_Chr1g0165701	0.67	0.8	0	0.88	1.8	1.15	0	0	0	0	1	1	0	1	1	0	-0.77	-0.88	0	1	1	0	1	0	0	0	0	0	0	0	1	1	0	1	1	0	1	1	0	0	soyasapogenol B glucuronide galactosyltransferase-like	soyasapogenol B glucuronide galactosyltransferase-like	26.2	misc.UDP glucosyl and glucoronyl transferases	(at4g34135 : 303.0) The At4g34135 gene encodes a flavonol 7-O-glucosyltransferase (EC 2.4.1.237) that glucosylates also with a 20 fold lower activity flavonols (kaempferol and quercetin) at the 3-O-position.; UDP-glucosyltransferase 73B2 (UGT73B2); FUNCTIONS IN: flavonol 3-O-glucosyltransferase activity, UDP-glycosyltransferase activity, quercetin 7-O-glucosyltransferase activity, UDP-glucosyltra…
Medtr_v1_079740	MtrunA17_Chr1g0173381	0.85	0	4.02	0.45	1.24	3.73	0	0	0	0	0	0	1	1	1	0	-1.04	-1.02	0	1	1	0	1	0	0	0	0	0	0	0	1	1	0	1	1	0	1	1	0	0	magnesium-chelatase subunit chloroplastic	magnesium-chelatase subunit chloroplastic	19.1	tetrapyrrole synthesis.magnesium chelatase	(at5g13630 : 2436.0) Encodes magnesium chelatase involved in plastid-to-nucleus signal transduction.; GENOMES UNCOUPLED 5 (GUN5); FUNCTIONS IN: magnesium chelatase activity; INVOLVED IN: chlorophyll biosynthetic process, biosynthetic process; LOCATED IN: mitochondrion, magnesium chelatase complex, chloroplast, chloroplast inner membrane; EXPRESSED IN: 22 plant structures; EXPRESSED DURING: 13 gro…
Medtr_v1_093267	MtrunA17_Chr1g0175011	0	0	2.01	0	0	1.42	0	0	0	0	0	0	1	1	1	0	-1.03	-1.07	0	1	1	0	1	0	0	0	0	0	0	0	1	1	0	1	1	0	1	1	0	0	class 2 F G isoform-like	class 2 F G isoform-like	35.2	not assigned.unknown	no hits & (original description: len=139 end=26354024 strand=- chr=MtrunA17Chr1 gn=MtrunA17Chr1g0175011 type=prot begin=26353349 def=hypothetical protein)
Medtr_v1_081328	MtrunA17_Chr1g0175391	0.72	0	1.43	0.37	1.35	0.82	0	0	0	0	0	0	1	1	1	0	-0.82	-0.65	0	1	1	0	1	0	0	0	0	0	0	0	1	1	0	1	1	0	1	1	0	0	actin	actin	31.1.1.1.1	cell.organisation.cytoskeleton.actin.Actin	(o81221|act_goshi : 764.0) Actin - Gossypium hirsutum (Upland cotton) & (at3g53750 : 758.0) Member of the Actin gene family. Expressed in mature pollen.; actin 3 (ACT3); FUNCTIONS IN: structural constituent of cytoskeleton; INVOLVED IN: cytoskeleton organization; LOCATED IN: cell wall, cytoskeleton, nucleus; EXPRESSED IN: male gametophyte, seed; EXPRESSED DURING: M germinated pollen stage; CONTAI…
Medtr_v1_101474	MtrunA17_Chr1g0177591	0	0	2.13	0.45	0	1.7	0	0	0	0	0	0	1	1	1	0	-0.62	-0.67	0	1	1	0	1	0	0	0	0	0	0	0	1	1	0	1	1	0	1	1	0	0	NRT1 PTR FAMILY -like	NRT1 PTR FAMILY -like	34.13	transport.peptides and oligopeptides	(at1g52190 : 516.0) Major facilitator superfamily protein; FUNCTIONS IN: transporter activity; INVOLVED IN: oligopeptide transport; LOCATED IN: membrane; EXPRESSED IN: 22 plant structures; EXPRESSED DURING: 13 growth stages; CONTAINS InterPro DOMAIN/s: Oligopeptide transporter (InterPro:IPR000109), Major facilitator superfamily, general substrate transporter (InterPro:IPR016196); BEST Arabidopsis…
Medtr_v1_082146	MtrunA17_Chr1g0183081	0.52	0	0	0.59	0	0.82	0	0	0	0	1	0	0	1	1	0	-0.97	-0.54	0	1	1	0	1	0	0	0	0	0	0	0	1	1	0	1	1	0	1	1	0	0	#NAME?	#NAME?	35.2	not assigned.unknown	(at3g04300 : 140.0) RmlC-like cupins superfamily protein; CONTAINS InterPro DOMAIN/s: Cupin, RmlC-type (InterPro:IPR011051), Protein of unknown function DUF861, cupin-3 (InterPro:IPR008579), RmlC-like jelly roll fold (InterPro:IPR014710); BEST Arabidopsis thaliana protein match is: RmlC-like cupins superfamily protein (TAIR:AT4G10300.1); Has 512 Blast hits to 512 proteins in 136 species: Archae -…
Medtr_v1_084294	MtrunA17_Chr1g0183671	0	0	2.08	0.37	0	2.52	0	0	0	0	0	0	1	1	1	0	-0.93	-1.19	0	1	1	0	1	0	0	0	0	0	0	0	1	1	0	1	1	0	1	1	0	0	ABC transporter I family member 21	ABC transporter I family member 21	34.16	transport.ABC transporters and multidrug resistance systems	(gnl|cdd|37566 : 412.0) no description available & (at1g03905 : 394.0) P-loop containing nucleoside triphosphate hydrolases superfamily protein; FUNCTIONS IN: nucleoside-triphosphatase activity, ATPase activity, nucleotide binding, ATP binding; EXPRESSED IN: 8 plant structures; EXPRESSED DURING: petal differentiation and expansion stage, D bilateral stage; CONTAINS InterPro DOMAIN/s: ATPase, AAA+…
Medtr_v1_077470	MtrunA17_Chr1g0186401	0	0	1.34	-0.47	0	1.87	0	0	0	0	0	0	1	1	1	0	-0.91	-0.52	-0.48	1	1	0	1	0	0	0	0	0	0	0	1	1	0	1	1	0	1	1	0	0	hypothetical protein MTR_1g073770	hypothetical protein MTR_1g073770	35.2	not assigned.unknown	no hits & (original description: len=95 begin=36661667 type=prot gn=MtrunA17Chr1g0186401 chr=MtrunA17Chr1 strand=- end=36662139 def=hypothetical protein)
Medtr_v1_084113	MtrunA17_Chr1g0188801	0	0.67	-2.17	0	1.62	-1.01	0	0	1	1	0	1	0	1	1	0	-1.34	-0.88	0	1	1	0	1	0	0	0	0	0	0	0	1	1	0	1	1	0	1	1	0	0	late embryogenesis abundant hydroxyproline-rich glyco	late embryogenesis abundant hydroxyproline-rich glyco	20.1	stress.biotic	(at5g36970 : 156.0) NDR1/HIN1-like protein, expression induced during incompatible response to a pathogen, expression is at least partly dependent on the salicylic acid signaling pathway; NDR1/HIN1-like 25 (NHL25); FUNCTIONS IN: molecular_function unknown; INVOLVED IN: defense response, incompatible interaction, salicylic acid mediated signaling pathway; LOCATED IN: cellular_component unknown; CO…
Medtr_v1_006611	MtrunA17_Chr1g0193011	0	1.12	0	-0.86	1.18	0.41	0	0	0	0	0	1	0	1	1	0	-0.81	-1.04	0	1	1	0	1	0	0	0	0	0	0	0	1	1	0	1	1	0	1	1	0	0	galactinol synthase	galactinol synthase	3.1.1.2	minor CHO metabolism.raffinose family.galactinol synthases.putative	(at2g47180 : 497.0) galactinol synthase 1 (GolS1); FUNCTIONS IN: transferase activity, transferring hexosyl groups, transferase activity, transferring glycosyl groups; INVOLVED IN: response to high light intensity, carbohydrate biosynthetic process, response to hydrogen peroxide, response to heat; LOCATED IN: cellular_component unknown; EXPRESSED IN: 19 plant structures; EXPRESSED DURING: 11 grow…
Medtr_v1_004332	NA	-1.79	0	0	-2.02	-0.87	0.76	1	0	0	1	0	0	0	0	1	0	3.29	1.44	0	0	0	0	0	1	1	0	1	1	1	0	0	0	0	1	1	0	1	1	0	0	NA	NA	NA	NA	NA
Medtr_v1_001239	NA	0	0	-1.84	-0.63	0	-0.5	0	0	1	1	0	0	0	0	1	0	1.21	0.75	0	0	0	0	0	1	1	0	1	1	1	0	0	0	0	1	1	0	1	1	0	0	NA	NA	NA	NA	NA
Medtr_v1_003484	MtrunA17_Chr8R0094540	0	0	-1.77	0	0	-1.6	0	0	1	1	0	0	0	0	1	0	1.27	0.6	0	0	0	0	0	1	1	0	1	1	1	0	0	0	0	1	1	0	1	1	0	0	NA	NA	NA	NA	NA
Medtr_v1_020601	NA	-2.54	0	0	-3.68	0	0	1	0	0	1	0	0	0	0	1	0	4.03	0.98	0	0	0	0	0	1	1	0	1	1	1	0	0	0	0	1	1	0	1	1	0	0	NA	NA	NA	NA	NA
Medtr_v1_035338	NA	0	-2.49	-2.7	0	-3.84	-2.45	0	1	1	1	0	0	0	0	1	0	4.49	0.73	0	0	0	0	0	1	1	0	1	1	1	0	0	0	0	1	1	0	1	1	0	0	NA	NA	NA	NA	NA
Medtr_v1_038003	NA	-1.03	0	0	-1	0	0.65	1	0	0	1	0	0	0	0	1	0	3.4	0.57	0	0	0	0	0	1	1	0	1	1	1	0	0	0	0	1	1	0	1	1	0	0	NA	NA	NA	NA	NA
Medtr_v1_000219	MtrunA17_Chr7R0091510	0	0	-1.22	0	0	0	0	0	1	1	0	0	0	0	1	0	0.59	0.75	0	0	0	0	0	1	1	0	1	1	1	0	0	0	0	1	1	0	1	1	0	0	NA	NA	NA	NA	NA
Medtr_v1_000471	MtrunA17_Chr8R0034670	0	0	-1.84	0	0	0	0	0	1	1	0	0	0	0	1	0	0.96	0.74	0	0	0	0	0	1	1	0	1	1	1	0	0	0	0	1	1	0	1	1	0	0	NA	NA	NA	NA	NA
Medtr_v1_001661	NA	-0.71	0	0	0	0	0	1	0	0	1	0	0	0	0	1	0	0.7	0.61	0	0	0	0	0	1	1	0	1	1	1	0	0	0	0	1	1	0	1	1	0	0	NA	NA	NA	NA	NA
Medtr_v1_001952	MtrunA17_Chr0c01R0002820	0	-0.61	0	-0.86	0	1.38	0	1	0	1	0	0	0	0	1	0	1.01	0.77	0	0	0	0	0	1	1	0	1	1	1	0	0	0	0	1	1	0	1	1	0	0	NA	NA	NA	NA	NA
Medtr_v1_001976	MtrunA17_Chr0c09R0000160	0	-1.15	0	0	0	0	0	1	0	1	0	0	0	0	1	0	0.7	0.76	0	0	0	0	0	1	1	0	1	1	1	0	0	0	0	1	1	0	1	1	0	0	NA	NA	NA	NA	NA
Medtr_v1_002777	NA	0	-0.67	0	0	0	1.15	0	1	0	1	0	0	0	0	1	0	0.77	0.65	0	0	0	0	0	1	1	0	1	1	1	0	0	0	0	1	1	0	1	1	0	0	NA	NA	NA	NA	NA
Medtr_v1_006861	NA	0	-0.71	-2.3	0	0	-2.74	0	1	1	1	0	0	0	0	1	0	0.61	0.63	0	0	0	0	0	1	1	0	1	1	1	0	0	0	0	1	1	0	1	1	0	0	NA	NA	NA	NA	NA
Medtr_v1_008142	MtrunA17_MTg0491151	0	-0.69	0	0	0	0.99	0	1	0	1	0	0	0	0	1	0	0.97	0.69	0	0	0	0	0	1	1	0	1	1	1	0	0	0	0	1	1	0	1	1	0	0	NA	NA	NA	NA	NA
Medtr_v1_008431	MtrunA17_Chr1R0081070	0	0	-1.14	0	0	0	0	0	1	1	0	0	0	0	1	0	0.89	1.04	0	0	0	0	0	1	1	0	1	1	1	0	0	0	0	1	1	0	1	1	0	0	NA	NA	NA	NA	NA
Medtr_v1_008569	MtrunA17_Chr6R0114060	0	-0.73	0	0	0	0.32	0	1	0	1	0	0	0	0	1	0	0.82	0.91	0	0	0	0	0	1	1	0	1	1	1	0	0	0	0	1	1	0	1	1	0	0	NA	NA	NA	NA	NA
Medtr_v1_008726	NA	-0.63	0	0	0	0	1.06	1	0	0	1	0	0	0	0	1	0	0.59	0.54	0	0	0	0	0	1	1	0	1	1	1	0	0	0	0	1	1	0	1	1	0	0	NA	NA	NA	NA	NA
Medtr_v1_014278	MtrunA17_Chr0c01R0000210	0	0	-2.21	0	0	0	0	0	1	1	0	0	0	0	1	0	0.8	0.61	0	0	0	0	0	1	1	0	1	1	1	0	0	0	0	1	1	0	1	1	0	0	NA	NA	NA	NA	NA
Medtr_v1_019058	MtrunA17_Chr3R0274820	-2.34	-2.04	0	-2.12	-2.82	0.95	1	1	0	1	0	0	0	0	1	0	0.93	0.68	0	0	0	0	0	1	1	0	1	1	1	0	0	0	0	1	1	0	1	1	0	0	NA	NA	NA	NA	NA
Medtr_v1_021186	MtrunA17_Chr0c11R0000140	0	0	-0.93	0	0	0	0	0	1	1	0	0	0	0	1	0	1.01	0.82	0	0	0	0	0	1	1	0	1	1	1	0	0	0	0	1	1	0	1	1	0	0	NA	NA	NA	NA	NA
Medtr_v1_021311	MtrunA17_Chr3R0134860	0	0	-2.13	0	0	-0.75	0	0	1	1	0	0	0	0	1	0	0.61	0.71	0	0	0	0	0	1	1	0	1	1	1	0	0	0	0	1	1	0	1	1	0	0	NA	NA	NA	NA	NA
Medtr_v1_028294	MtrunA17_Chr4R0054500	0	0	-1.4	0	0	-1.02	0	0	1	1	0	0	0	0	1	0	0.68	0.61	0	0	0	0	0	1	1	0	1	1	1	0	0	0	0	1	1	0	1	1	0	0	NA	NA	NA	NA	NA
Medtr_v1_028598	MtrunA17_Chr4R0135730	0	0	-2.04	0	0	0	0	0	1	1	0	0	0	0	1	0	0.94	0.76	0	0	0	0	0	1	1	0	1	1	1	0	0	0	0	1	1	0	1	1	0	0	NA	NA	NA	NA	NA
Medtr_v1_028608	MtrunA17_Chr4R0136090	0	-0.9	0	0	0	0.43	0	1	0	1	0	0	0	0	1	0	1	0.67	0	0	0	0	0	1	1	0	1	1	1	0	0	0	0	1	1	0	1	1	0	0	NA	NA	NA	NA	NA
Medtr_v1_028642	NA	0	-0.54	0	0	0	-0.61	0	1	0	1	0	0	0	0	1	0	0.68	0.91	0	0	0	0	0	1	1	0	1	1	1	0	0	0	0	1	1	0	1	1	0	0	NA	NA	NA	NA	NA
Medtr_v1_028942	NA	0	0	-2.42	0	0	-0.86	0	0	1	1	0	0	0	0	1	0	0.87	0.7	0	0	0	0	0	1	1	0	1	1	1	0	0	0	0	1	1	0	1	1	0	0	NA	NA	NA	NA	NA
Medtr_v1_028977	MtrunA17_Chr4R0230570	0	0	-1.36	-0.6	0	0.33	0	0	1	1	0	0	0	0	1	0	0.98	0.94	0	0	0	0	0	1	1	0	1	1	1	0	0	0	0	1	1	0	1	1	0	0	NA	NA	NA	NA	NA
Medtr_v1_037990	MtrunA17_Chr5R0213010	0	0	-1.24	0	0	0	0	0	1	1	0	0	0	0	1	0	0.78	0.75	0	0	0	0	0	1	1	0	1	1	1	0	0	0	0	1	1	0	1	1	0	0	NA	NA	NA	NA	NA
Medtr_v1_039988	MtrunA17_Chr6R0222480	-0.54	0	0	0	0	0.3	1	0	0	1	0	0	0	0	1	0	0.74	0.52	0	0	0	0	0	1	1	0	1	1	1	0	0	0	0	1	1	0	1	1	0	0	NA	NA	NA	NA	NA
Medtr_v1_041332	MtrunA17_Chr6R0163830	0	0	-2.02	0	0	0	0	0	1	1	0	0	0	0	1	0	0.93	0.68	0	0	0	0	0	1	1	0	1	1	1	0	0	0	0	1	1	0	1	1	0	0	NA	NA	NA	NA	NA
Medtr_v1_041438	MtrunA17_Chr6R0224010	-0.57	0	0	0	0	0	1	0	0	1	0	0	0	0	1	0	1.17	1	0	0	0	0	0	1	1	0	1	1	1	0	0	0	0	1	1	0	1	1	0	0	NA	NA	NA	NA	NA
Medtr_v1_041451	MtrunA17_Chr6R0228720	0	0	-0.94	0	0	0	0	0	1	1	0	0	0	0	1	0	1.14	1.12	0	0	0	0	0	1	1	0	1	1	1	0	0	0	0	1	1	0	1	1	0	0	NA	NA	NA	NA	NA
Medtr_v1_041457	MtrunA17_Chr6R0228760	0	-0.58	0	0	0	0	0	1	0	1	0	0	0	0	1	0	0.83	0.7	0	0	0	0	0	1	1	0	1	1	1	0	0	0	0	1	1	0	1	1	0	0	NA	NA	NA	NA	NA
Medtr_v1_042203	MtrunA17_Chr7R0026110	-0.66	0	0	0	0	0.39	1	0	0	1	0	0	0	0	1	0	1.01	0.72	0	0	0	0	0	1	1	0	1	1	1	0	0	0	0	1	1	0	1	1	0	0	NA	NA	NA	NA	NA
Medtr_v1_047141	MtrunA17_Chr7R0097810	0	0	-1.17	0	0	-0.49	0	0	1	1	0	0	0	0	1	0	1.2	1.01	0	0	0	0	0	1	1	0	1	1	1	0	0	0	0	1	1	0	1	1	0	0	NA	NA	NA	NA	NA
Medtr_v1_047789	NA	0	0	-0.93	0	0	-0.6	0	0	1	1	0	0	0	0	1	0	0.66	0.63	0	0	0	0	0	1	1	0	1	1	1	0	0	0	0	1	1	0	1	1	0	0	NA	NA	NA	NA	NA
Medtr_v1_052995	MtrunA17_Chr8R0125600	0	0	-1.08	0	0	0	0	0	1	1	0	0	0	0	1	0	0.97	0.89	0	0	0	0	0	1	1	0	1	1	1	0	0	0	0	1	1	0	1	1	0	0	NA	NA	NA	NA	NA
Medtr_v1_053020	MtrunA17_Chr8R0123490	0	0	-1.05	0	0	0	0	0	1	1	0	0	0	0	1	0	0.88	0.9	0	0	0	0	0	1	1	0	1	1	1	0	0	0	0	1	1	0	1	1	0	0	NA	NA	NA	NA	NA
Medtr_v1_053122	NA	0	0	-1.48	0	0	0	0	0	1	1	0	0	0	0	1	0	0.78	0.8	0	0	0	0	0	1	1	0	1	1	1	0	0	0	0	1	1	0	1	1	0	0	NA	NA	NA	NA	NA
Medtr_v1_053243	MtrunA17_Chr0c02R0004530	0	0	-1.36	0	0	-1.26	0	0	1	1	0	0	0	0	1	0	0.83	0.68	0	0	0	0	0	1	1	0	1	1	1	0	0	0	0	1	1	0	1	1	0	0	NA	NA	NA	NA	NA
Medtr_v1_053627	MtrunA17_Chr3R0317590	0	0	-1.07	-0.41	0	0	0	0	1	1	0	0	0	0	1	0	0.94	1.05	0	0	0	0	0	1	1	0	1	1	1	0	0	0	0	1	1	0	1	1	0	0	NA	NA	NA	NA	NA
Medtr_v1_056964	NA	0	-0.69	0	0	0	0.69	0	1	0	1	0	0	0	0	1	0	0.6	0.67	0	0	0	0	0	1	1	0	1	1	1	0	0	0	0	1	1	0	1	1	0	0	NA	NA	NA	NA	NA
Medtr_v1_066256	MtrunA17_Chr2R0031790	-0.58	-0.92	0	0	-0.37	0	1	1	0	1	0	0	0	0	1	0	1.01	0.99	0	0	0	0	0	1	1	0	1	1	1	0	0	0	0	1	1	0	1	1	0	0	NA	NA	NA	NA	NA
Medtr_v1_077548	MtrunA17_Chr1R0146230	0	0	-1.58	0	0	0	0	0	1	1	0	0	0	0	1	0	0.9	0.7	0	0	0	0	0	1	1	0	1	1	1	0	0	0	0	1	1	0	1	1	0	0	NA	NA	NA	NA	NA
Medtr_v1_077728	MtrunA17_Chr0c01R0005130	0	0	-1.11	0	0	-0.29	0	0	1	1	0	0	0	0	1	0	0.63	0.67	0	0	0	0	0	1	1	0	1	1	1	0	0	0	0	1	1	0	1	1	0	0	NA	NA	NA	NA	NA
Medtr_v1_086037	MtrunA17_Chr4R0097210	0	-0.67	0	0	0	0.54	0	1	0	1	0	0	0	0	1	0	0.67	0.75	0	0	0	0	0	1	1	0	1	1	1	0	0	0	0	1	1	0	1	1	0	0	NA	NA	NA	NA	NA
Medtr_v1_086951	NA	0	-0.83	0	0	0	1.01	0	1	0	1	0	0	0	0	1	0	0.67	0.89	0	0	0	0	0	1	1	0	1	1	1	0	0	0	0	1	1	0	1	1	0	0	NA	NA	NA	NA	NA
Medtr_v1_087396	NA	0	0	-1.7	0	0	0	0	0	1	1	0	0	0	0	1	0	0.54	0.52	0	0	0	0	0	1	1	0	1	1	1	0	0	0	0	1	1	0	1	1	0	0	NA	NA	NA	NA	NA
Medtr_v1_092843	MtrunA17_Chr8R0128950	0	0	-1.21	0	0	-0.63	0	0	1	1	0	0	0	0	1	0	0.6	0.76	0	0	0	0	0	1	1	0	1	1	1	0	0	0	0	1	1	0	1	1	0	0	NA	NA	NA	NA	NA
Medtr_v1_094934	MtrunA17_Chr8R0144760	0	0	-0.85	0	0	0	0	0	1	1	0	0	0	0	1	0	0.71	0.66	0	0	0	0	0	1	1	0	1	1	1	0	0	0	0	1	1	0	1	1	0	0	NA	NA	NA	NA	NA
Medtr_v1_095102	MtrunA17_Chr2R0139320	0	-1.04	0	0	0	0	0	1	0	1	0	0	0	0	1	0	0.68	0.6	0	0	0	0	0	1	1	0	1	1	1	0	0	0	0	1	1	0	1	1	0	0	NA	NA	NA	NA	NA
Medtr_v1_095444	NA	0	-0.94	0	0	0	0	0	1	0	1	0	0	0	0	1	0	0.87	0.69	0	0	0	0	0	1	1	0	1	1	1	0	0	0	0	1	1	0	1	1	0	0	NA	NA	NA	NA	NA
Medtr_v1_097790	MtrunA17_Chr3R0103280	0	0	-1.64	0	0	0	0	0	1	1	0	0	0	0	1	0	1.11	0.76	0	0	0	0	0	1	1	0	1	1	1	0	0	0	0	1	1	0	1	1	0	0	NA	NA	NA	NA	NA
Medtr_v1_097982	MtrunA17_Chr6R0147210	0	0	-1.97	0	0	0	0	0	1	1	0	0	0	0	1	0	1.12	0.9	0	0	0	0	0	1	1	0	1	1	1	0	0	0	0	1	1	0	1	1	0	0	NA	NA	NA	NA	NA
Medtr_v1_098695	MtrunA17_Chr7R0122730	0	0	-1.11	-0.36	0	0	0	0	1	1	0	0	0	0	1	0	1.08	0.51	0	0	0	0	0	1	1	0	1	1	1	0	0	0	0	1	1	0	1	1	0	0	NA	NA	NA	NA	NA
Medtr_v1_098791	MtrunA17_Chr7R0158420	0	0	-1.25	0	0	-0.47	0	0	1	1	0	0	0	0	1	0	0.72	0.73	0	0	0	0	0	1	1	0	1	1	1	0	0	0	0	1	1	0	1	1	0	0	NA	NA	NA	NA	NA
Medtr_v1_099071	MtrunA17_Chr4R0142790	0	0	-1.19	0	0	0	0	0	1	1	0	0	0	0	1	0	0.82	0.61	0	0	0	0	0	1	1	0	1	1	1	0	0	0	0	1	1	0	1	1	0	0	NA	NA	NA	NA	NA
Medtr_v1_099135	MtrunA17_Chr3R0091780	0	0	-0.94	0	0	0	0	0	1	1	0	0	0	0	1	0	0.97	0.99	0	0	0	0	0	1	1	0	1	1	1	0	0	0	0	1	1	0	1	1	0	0	NA	NA	NA	NA	NA
Medtr_v1_099195	MtrunA17_Chr7R0115210	0	-0.63	0	0	0	0.34	0	1	0	1	0	0	0	0	1	0	1.14	1.02	0	0	0	0	0	1	1	0	1	1	1	0	0	0	0	1	1	0	1	1	0	0	NA	NA	NA	NA	NA
Medtr_v1_099901	MtrunA17_Chr7R0128280	0	0	-0.85	0	0	0	0	0	1	1	0	0	0	0	1	0	0.99	0.83	0	0	0	0	0	1	1	0	1	1	1	0	0	0	0	1	1	0	1	1	0	0	NA	NA	NA	NA	NA
Medtr_v1_099930	NA	0	0	-1.47	0	0	0	0	0	1	1	0	0	0	0	1	0	0.99	0.77	0	0	0	0	0	1	1	0	1	1	1	0	0	0	0	1	1	0	1	1	0	0	NA	NA	NA	NA	NA
Medtr_v1_100052	MtrunA17_Chr6R0126890	0	0	-0.81	0	0	0	0	0	1	1	0	0	0	0	1	0	0.94	0.66	0	0	0	0	0	1	1	0	1	1	1	0	0	0	0	1	1	0	1	1	0	0	NA	NA	NA	NA	NA
Medtr_v1_100491	MtrunA17_Chr0c15R0000060	0	-0.59	0	0	0	0	0	1	0	1	0	0	0	0	1	0	0.61	0.66	0	0	0	0	0	1	1	0	1	1	1	0	0	0	0	1	1	0	1	1	0	0	NA	NA	NA	NA	NA
Medtr_v1_100556	MtrunA17_Chr4R0127560	0	0	-0.87	0	0	0	0	0	1	1	0	0	0	0	1	0	0.59	0.81	0	0	0	0	0	1	1	0	1	1	1	0	0	0	0	1	1	0	1	1	0	0	NA	NA	NA	NA	NA
Medtr_v1_100588	NA	0	0	-1.51	0	0	-1.55	0	0	1	1	0	0	0	0	1	0	0.68	0.52	0.49	0	0	0	0	1	1	0	1	1	1	0	0	0	0	1	1	0	1	1	0	0	NA	NA	NA	NA	NA
Medtr_v1_100695	MtrunA17_Chr1R0148870	0	0	-1.87	0	0	-0.52	0	0	1	1	0	0	0	0	1	0	0.82	0.78	0	0	0	0	0	1	1	0	1	1	1	0	0	0	0	1	1	0	1	1	0	0	NA	NA	NA	NA	NA
Medtr_v1_100765	NA	0	0	-1.66	-0.39	0	0	0	0	1	1	0	0	0	0	1	0	0.81	0.8	0	0	0	0	0	1	1	0	1	1	1	0	0	0	0	1	1	0	1	1	0	0	NA	NA	NA	NA	NA
Medtr_v1_101049	NA	0	-0.65	0	-0.39	0	0.76	0	1	0	1	0	0	0	0	1	0	0.51	0.9	0	0	0	0	0	1	1	0	1	1	1	0	0	0	0	1	1	0	1	1	0	0	NA	NA	NA	NA	NA
Medtr_v1_101265	MtrunA17_Chr4R0102220	0	0	-1.59	0	0	0	0	0	1	1	0	0	0	0	1	0	0.68	0.73	0	0	0	0	0	1	1	0	1	1	1	0	0	0	0	1	1	0	1	1	0	0	NA	NA	NA	NA	NA
Medtr_v1_062680	MtrunA17_CPg0492461	0	-0.95	0	0	-0.37	0	0	1	0	1	0	0	0	0	1	0	1.26	0.86	0	0	0	0	0	1	1	0	1	1	1	0	0	0	0	1	1	0	1	1	0	0	NA	NA	-	-	-
Medtr_v1_066330	MtrunA17_CPg0492461	0	-0.62	0	0	0	0	0	1	0	1	0	0	0	0	1	0	1.14	0.71	0	0	0	0	0	1	1	0	1	1	1	0	0	0	0	1	1	0	1	1	0	0	NA	NA	-	-	-
Medtr_v1_059490	MtrunA17_CPg0493351	-0.62	0	0	0	0	0	1	0	0	1	0	0	0	0	1	0	0.59	0.98	0	0	0	0	0	1	1	0	1	1	1	0	0	0	0	1	1	0	1	1	0	0	NA	NA	-	-	-
Medtr_v1_059545	MtrunA17_MTg0490511	0	-0.78	0	0	-0.47	1.6	0	1	0	1	0	0	0	0	1	0	0.85	0.52	0	0	0	0	0	1	1	0	1	1	1	0	0	0	0	1	1	0	1	1	0	0	NA	NA	-	-	-
Medtr_v1_006648	MtrunA17_Chr1g0193421	0	0	3.18	0	0.6	4.39	0	0	0	0	0	0	1	1	1	0	-1.02	-0.9	0	1	1	0	1	0	0	0	0	0	0	0	1	1	0	0	0	0	1	1	0	0	rhicadhesin receptor-like	rhicadhesin receptor-like	20.2.99	stress.abiotic.unspecified	(at3g62020 : 285.0) germin-like protein (GLP10); germin-like protein 10 (GLP10); FUNCTIONS IN: manganese ion binding, nutrient reservoir activity; INVOLVED IN: biological_process unknown; LOCATED IN: cell wall, plant-type cell wall; EXPRESSED IN: 19 plant structures; EXPRESSED DURING: 10 growth stages; CONTAINS InterPro DOMAIN/s: Cupin, RmlC-type (InterPro:IPR011051), Cupin 1 (InterPro:IPR006045)…
Medtr_v1_069929	MtrunA17_Chr1g0193671	0	0	3.32	0.41	1.52	3.38	0	0	0	0	0	0	1	1	1	0	-0.63	-0.86	0	1	1	0	1	0	0	0	0	0	0	0	1	1	0	0	0	0	1	1	0	0	germin subfamily 2 member 4	germin subfamily 2 member 4	20.2.99	stress.abiotic.unspecified	(at3g62020 : 287.0) germin-like protein (GLP10); germin-like protein 10 (GLP10); FUNCTIONS IN: manganese ion binding, nutrient reservoir activity; INVOLVED IN: biological_process unknown; LOCATED IN: cell wall, plant-type cell wall; EXPRESSED IN: 19 plant structures; EXPRESSED DURING: 10 growth stages; CONTAINS InterPro DOMAIN/s: Cupin, RmlC-type (InterPro:IPR011051), Cupin 1 (InterPro:IPR006045)…
Medtr_v1_097686	MtrunA17_Chr1g0197331	0	0	1.25	0	0	0.83	0	0	0	0	0	0	1	1	1	0	-0.74	-0.66	0	1	1	0	1	0	0	0	0	0	0	0	1	1	0	0	0	0	1	1	0	0	ras-related RABC2a-like	ras-related RABC2a-like	30.5	signalling.G-proteins	(at5g03530 : 293.0) Encodes a member of the Rab GTPase family of proteins. This protein interacts with the tail region of a myosin XI protein (AT5G43900) in a GTP-dependent manner. CFP:RabC2a appears to co-localize with peroxisomes.; RAB GTPase homolog C2A (RABC2A); FUNCTIONS IN: GTP binding, myosin XI tail binding, GTP-dependent protein binding; INVOLVED IN: protein transport, small GTPase media…
Medtr_v1_067621	MtrunA17_Chr1g0197371	0.77	1.02	2.85	0	0.54	0.93	0	0	0	0	0	1	1	1	1	0	-1.1	-0.64	0	1	1	0	1	0	0	0	0	0	0	0	1	1	0	0	0	0	1	1	0	0	malate dehydrogenase [NADP] chloroplastic	malate dehydrogenase [NADP] chloroplastic	8.2.9	TCA / org transformation.other organic acid transformatons.cyt MDH	(o48902|mdhp_medsa : 830.0) Malate dehydrogenase [NADP], chloroplast precursor (EC 1.1.1.82) (NADP-MDH) - Medicago sativa (Alfalfa) & (at5g58330 : 696.0) lactate/malate dehydrogenase family protein; FUNCTIONS IN: in 6 functions; INVOLVED IN: in 6 processes; LOCATED IN: thylakoid, mitochondrion, apoplast, chloroplast; EXPRESSED IN: 23 plant structures; EXPRESSED DURING: 14 growth stages; CONTAINS …
Medtr_v1_007351	MtrunA17_Chr1g0201561	0	0	1.5	0	0.48	2.48	0	0	0	0	0	0	1	1	1	0	-0.57	-0.63	0	1	1	0	1	0	0	0	0	0	0	0	1	1	0	0	0	0	1	1	0	0	light-harvesting complex I chlorophyll A B-binding	light-harvesting complex I chlorophyll A B-binding	1.1.2.1	PS.lightreaction.photosystem I.LHC-I	(at1g34000 : 160.0) Encodes a novel member of the Lhc family from Arabidopsis with one predicted transmembrane alpha-helix closely related to helix I of Lhc protein from PSI (Lhca4). Gene expression is triggered by light stress and both transcript and protein accumulate in a light intensity-dependent manner. Ohp2 is associated with PSI under low- or high-light conditions.; one-helix protein 2 (OH…
Medtr_v1_007628	MtrunA17_Chr1g0204011	0	1.65	2.51	0.83	2.5	1.32	0	0	0	0	0	1	1	1	1	0	-0.56	-0.81	0	1	1	0	1	0	0	0	0	0	0	0	1	1	0	0	0	0	1	1	0	0	peroxidase 66	peroxidase 66	26.12	misc.peroxidases	(at5g51890 : 437.0) encodes peroxidase involved in the lignification of tracheary elements (TE) in roots; Peroxidase superfamily protein; FUNCTIONS IN: peroxidase activity; INVOLVED IN: response to oxidative stress, oxidation reduction; LOCATED IN: endomembrane system; EXPRESSED IN: 24 plant structures; EXPRESSED DURING: 13 growth stages; CONTAINS InterPro DOMAIN/s: Haem peroxidase (InterPro:IPR0…
Medtr_v1_007639	MtrunA17_Chr1g0204111	0	0	2.78	0	0	2.61	0	0	0	0	0	0	1	1	1	0	-0.56	-0.87	0	1	1	0	1	0	0	0	0	0	0	0	1	1	0	0	0	0	1	1	0	0	MADS-box transcription factor 17	MADS-box transcription factor 17	27.3.24	RNA.regulation of transcription.MADS box transcription factor family	(q7xun2|mad17_orysa : 179.0) MADS-box transcription factor 17 (OsMADS17) (NMADS3) (RMADS213) - Oryza sativa (Rice) & (at2g45650 : 156.0) sequence suggests this encodes a MADS-box transcription factor; AGAMOUS-like 6 (AGL6); FUNCTIONS IN: DNA binding, sequence-specific DNA binding transcription factor activity; INVOLVED IN: vegetative to reproductive phase transition of meristem, floral organ deve…
Medtr_v1_098649	MtrunA17_Chr1g0204691	0	0	1.74	0	0.73	2.47	0	0	0	0	0	0	1	1	1	0	-0.65	-1.21	0.6	1	1	0	1	0	0	1	1	0	0	0	1	1	0	0	0	0	1	1	0	0	early light-induced	early light-induced	30.11	signalling.light	(p11432|eli_pea : 218.0) Early light-induced protein, chloroplast precursor (ELIP) - Pisum sativum (Garden pea) & (at3g22840 : 162.0) Encodes an early light-inducible protein.; EARLY LIGHT-INDUCABLE PROTEIN (ELIP1); BEST Arabidopsis thaliana protein match is: Chlorophyll A-B binding family protein (TAIR:AT4G14690.1); Has 319 Blast hits to 319 proteins in 50 species: Archae - 0; Bacteria - 5; Meta…
Medtr_v1_096793	MtrunA17_Chr1g0207851	0.7	1.77	2.38	0	1.77	2.16	0	0	0	0	0	1	1	1	1	0	-0.67	-0.83	0	1	1	0	1	0	0	0	0	0	0	0	1	1	0	0	0	0	1	1	0	0	licodione synthase-like	licodione synthase-like	26.1	misc.cytochrome P450	(q42798|c93a1_soybn : 239.0) Cytochrome P450 93A1 (EC 1.14.-.-) - Glycine max (Soybean) & (gnl|cdd|35378 : 216.0) no description available & (at5g06900 : 188.0) member of CYP93D; "cytochrome P450, family 93, subfamily D, polypeptide 1" (CYP93D1); FUNCTIONS IN: electron carrier activity, monooxygenase activity, iron ion binding, oxygen binding, heme binding; INVOLVED IN: oxidation reduction; LOCAT…
Medtr_v1_073822	MtrunA17_Chr1g0207911	0	0.91	3.08	0	1.14	2.54	0	0	0	0	0	1	1	1	1	0	-0.87	-1.17	0	1	1	0	1	0	0	0	0	0	0	0	1	1	0	0	0	0	1	1	0	0	limonoid UDP-glucosyltransferase	limonoid UDP-glucosyltransferase	26.2	misc.UDP glucosyl and glucoronyl transferases	(at4g15480 : 221.0) Encodes a protein that might have sinapic acid:UDP-glucose glucosyltransferase activity.; UGT84A1; CONTAINS InterPro DOMAIN/s: UDP-glucuronosyl/UDP-glucosyltransferase (InterPro:IPR002213); BEST Arabidopsis thaliana protein match is: UDP-Glycosyltransferase superfamily protein (TAIR:AT4G15490.1); Has 7986 Blast hits to 7909 proteins in 477 species: Archae - 0; Bacteria - 354; …
Medtr_v1_083585	MtrunA17_Chr1g0210731	0	0	1.76	0.85	0.81	2.4	0	0	0	0	0	0	1	1	1	0	-0.92	-0.7	0	1	1	0	1	0	0	0	0	0	0	0	1	1	0	0	0	0	1	1	0	0	transmembrane 45A-like	transmembrane 45A-like	35.2	not assigned.unknown	(at1g55230 : 276.0) Family of unknown function (DUF716) ; INVOLVED IN: biological_process unknown; LOCATED IN: endomembrane system; CONTAINS InterPro DOMAIN/s: Protein of unknown function DUF716 (InterPro:IPR006904); BEST Arabidopsis thaliana protein match is: Family of unknown function (DUF716) (TAIR:AT1G55240.1); Has 423 Blast hits to 422 proteins in 52 species: Archae - 0; Bacteria - 0; Metazo…
Medtr_v1_008023	MtrunA17_Chr1g0212171	0	0	2.13	0	0.88	1.73	0	0	0	0	0	0	1	1	1	0	-0.78	-1.09	0	1	1	0	1	0	0	0	0	0	0	0	1	1	0	0	0	0	1	1	0	0	GEM 4	GEM 4	17.1.3	hormone metabolism.abscisic acid.induced-regulated-responsive-activated	(at5g23370 : 163.0) GRAM domain-containing protein / ABA-responsive protein-related; CONTAINS InterPro DOMAIN/s: GRAM (InterPro:IPR004182); BEST Arabidopsis thaliana protein match is: GRAM domain-containing protein / ABA-responsive protein-related (TAIR:AT5G23350.1); Has 1807 Blast hits to 1807 proteins in 277 species: Archae - 0; Bacteria - 0; Metazoa - 736; Fungi - 347; Plants - 385; Viruses - …
Medtr_v1_008021	MtrunA17_Chr1g0212291	0	0	1.79	0	0	1.1	0	0	0	0	0	0	1	1	1	0	-1.22	-0.78	0	1	1	0	1	0	0	0	0	0	0	0	1	1	0	0	0	0	1	1	0	0	aluminum activated malate transporter family	aluminum activated malate transporter family	35.2	not assigned.unknown	(at4g17970 : 535.0) Anion transporter involved in stomatal closure. Gene has 3 splicing variants.; "aluminum-activated, malate transporter 12" (ALMT12); CONTAINS InterPro DOMAIN/s: Malate transporter, aliminium toerance (InterPro:IPR020966); BEST Arabidopsis thaliana protein match is: Aluminium activated malate transporter family protein (TAIR:AT5G46610.1); Has 747 Blast hits to 732 proteins in 2…
Medtr_v1_009167	MtrunA17_Chr2g0278561	0	0.83	2.3	0.35	1.41	0.89	0	0	0	0	0	1	1	1	1	0	-1.14	-0.52	0	1	1	0	1	0	0	0	0	0	0	0	1	1	0	0	0	0	1	1	0	0	WAT1-related At1g68170-like	WAT1-related At1g68170-like	33.99	development.unspecified	(at1g68170 : 244.0) nodulin MtN21 /EamA-like transporter family protein; LOCATED IN: membrane; EXPRESSED IN: embryo, leaf whorl, seed; EXPRESSED DURING: C globular stage, E expanded cotyledon stage; CONTAINS InterPro DOMAIN/s: Protein of unknown function DUF6, transmembrane (InterPro:IPR000620); BEST Arabidopsis thaliana protein match is: nodulin MtN21 /EamA-like transporter family protein (TAIR:…
Medtr_v1_009258	MtrunA17_Chr2g0279271	0	0	1.45	0	0	0.92	0	0	0	0	0	0	1	1	1	0	-1.52	-1.29	0	1	1	0	1	0	0	0	0	0	0	0	1	1	0	0	0	0	1	1	0	0	ICE-like protease (caspase) p20 domain	ICE-like protease (caspase) p20 domain	29.5	protein.degradation	(at1g02170 : 229.0) Metacaspase AtMCP1b. Arginine/lysine-specific cysteine protease activity. Induces apoptosis in yeast. Contains Pfam profile PF00656: ICE-like protease (caspase) p20 domain; metacaspase 1 (AMC1); FUNCTIONS IN: cysteine-type endopeptidase activity; INVOLVED IN: proteolysis, induction of apoptosis; LOCATED IN: chloroplast; EXPRESSED IN: 23 plant structures; EXPRESSED DURING: 15 g…
Medtr_v1_009676	MtrunA17_Chr2g0282811	0	0	1.28	0	0	1.48	0	0	0	0	0	0	1	1	1	0	-0.66	-0.64	-0.38	1	1	0	1	0	0	0	0	0	0	0	1	1	0	0	0	0	1	1	0	0	transmembrane protein, putative	transmembrane protein, putative	35.2	not assigned.unknown	(at5g46090 : 269.0) Protein of unknown function (DUF679); FUNCTIONS IN: molecular_function unknown; INVOLVED IN: biological_process unknown; LOCATED IN: chloroplast; CONTAINS InterPro DOMAIN/s: Protein of unknown function DUF679 (InterPro:IPR007770); BEST Arabidopsis thaliana protein match is: Protein of unknown function (DUF679) (TAIR:AT4G18425.1); Has 1807 Blast hits to 1807 proteins in 277 spe…
Medtr_v1_009932	MtrunA17_Chr2g0285801	0	0	0.94	0	0	0.69	0	0	0	0	0	0	1	1	1	0	-1.76	-0.59	0	1	1	0	1	0	0	0	0	0	0	0	1	1	0	0	0	0	1	1	0	0	transmembrane protein, putative	transmembrane protein, putative	35.2	not assigned.unknown	(at1g30190 : 82.0) unknown protein; BEST Arabidopsis thaliana protein match is: unknown protein (TAIR:AT2G34610.1); Has 56 Blast hits to 56 proteins in 13 species: Archae - 0; Bacteria - 0; Metazoa - 0; Fungi - 0; Plants - 44; Viruses - 0; Other Eukaryotes - 12 (source: NCBI BLink). & (reliability: 164.0) & (original description: len=266 begin=6258014 type=prot strand=- chr=MtrunA17Chr2 gn=MtrunA…
Medtr_v1_010237	MtrunA17_Chr2g0289741	0	0	1.66	0	0	2.13	0	0	0	0	0	0	1	1	1	0	-0.95	-0.56	0	1	1	0	1	0	0	0	0	0	0	0	1	1	0	0	0	0	1	1	0	0	blue copper	blue copper	26.19	misc.plastocyanin-like	(at3g27200 : 82.4) Cupredoxin superfamily protein; FUNCTIONS IN: electron carrier activity, copper ion binding; LOCATED IN: anchored to membrane; EXPRESSED IN: 22 plant structures; EXPRESSED DURING: 12 growth stages; CONTAINS InterPro DOMAIN/s: Plastocyanin-like (InterPro:IPR003245), Cupredoxin (InterPro:IPR008972); BEST Arabidopsis thaliana protein match is: uclacyanin 1 (TAIR:AT2G32300.1); Has …
Medtr_v1_068116	MtrunA17_Chr2g0295681	0	0.88	0	0.83	0.69	0	0	0	0	0	0	1	0	1	1	0	-0.69	-0.74	0	1	1	0	1	0	0	0	0	0	0	0	1	1	0	0	0	0	1	1	0	0	bidirectional sugar transporter SWEET17 isoform X1	bidirectional sugar transporter SWEET17 isoform X1	33.99	development.unspecified	(at4g15920 : 229.0) Nodulin MtN3 family protein; INVOLVED IN: biological_process unknown; LOCATED IN: endomembrane system, integral to membrane, membrane; EXPRESSED IN: 23 plant structures; EXPRESSED DURING: 13 growth stages; CONTAINS InterPro DOMAIN/s: MtN3/saliva-related transmembrane protein, conserved region (InterPro:IPR018169), RAG1-activating protein 1 homologue (InterPro:IPR018179), RAG1-…
Medtr_v1_076722	MtrunA17_Chr2g0295901	0	0	1.05	0	0	1.47	0	0	0	0	0	0	1	1	1	0	-0.69	-0.61	0	1	1	0	1	0	0	0	0	0	0	0	1	1	0	0	0	0	1	1	0	0	multidrug resistance ABC transporter family	multidrug resistance ABC transporter family	34.16	transport.ABC transporters and multidrug resistance systems	(at3g62700 : 1731.0) member of MRP subfamily; multidrug resistance-associated protein 10 (MRP10); FUNCTIONS IN: ATPase activity, coupled to transmembrane movement of substances; INVOLVED IN: transport, transmembrane transport; LOCATED IN: vacuolar membrane, plasma membrane, vacuole, plant-type vacuole; EXPRESSED IN: 25 plant structures; EXPRESSED DURING: 13 growth stages; CONTAINS InterPro DOMAIN…
Medtr_v1_073129	MtrunA17_Chr2g0304741	0	0.7	0	0	1.64	0.72	0	0	0	0	0	1	0	1	1	0	-0.56	-0.67	0	1	1	0	1	0	0	0	0	0	0	0	1	1	0	0	0	0	1	1	0	0	calcineurin-like metallo-phosphoesterase superfamily	calcineurin-like metallo-phosphoesterase superfamily	35.2	not assigned.unknown	(at4g30993 : 194.0) Calcineurin-like metallo-phosphoesterase superfamily protein; FUNCTIONS IN: molecular_function unknown; INVOLVED IN: biological_process unknown; LOCATED IN: endomembrane system; EXPRESSED IN: 24 plant structures; EXPRESSED DURING: 15 growth stages; Has 30201 Blast hits to 17322 proteins in 780 species: Archae - 12; Bacteria - 1396; Metazoa - 17338; Fungi - 3422; Plants - 5037;…
Medtr_v1_011825	MtrunA17_Chr2g0309171	0	0	1.98	0.35	0.44	2.31	0	0	0	0	0	0	1	1	1	0	-1.09	-0.57	-0.36	1	1	0	1	0	0	0	0	0	0	0	1	1	0	0	0	0	1	1	0	0	DUF946 family	DUF946 family	35.2	not assigned.unknown	(gnl|cdd|69613 : 687.0) no description available & (at2g44260 : 598.0) Plant protein of unknown function (DUF946); CONTAINS InterPro DOMAIN/s: Protein of unknown function DUF946 (InterPro:IPR009291); BEST Arabidopsis thaliana protein match is: Plant protein of unknown function (DUF946) (TAIR:AT2G44230.1); Has 355 Blast hits to 329 proteins in 91 species: Archae - 0; Bacteria - 23; Metazoa - 15; F…
Medtr_v1_011830	MtrunA17_Chr2g0309191	0.68	0	1.02	0	0	1.52	0	0	0	0	0	0	1	1	1	0	-1.04	-0.55	0	1	1	0	1	0	0	0	0	0	0	0	1	1	0	0	0	0	1	1	0	0	DUF946 family	DUF946 family	35.2	not assigned.unknown	(gnl|cdd|69613 : 748.0) no description available & (at2g44260 : 676.0) Plant protein of unknown function (DUF946); CONTAINS InterPro DOMAIN/s: Protein of unknown function DUF946 (InterPro:IPR009291); BEST Arabidopsis thaliana protein match is: Plant protein of unknown function (DUF946) (TAIR:AT2G44230.1); Has 355 Blast hits to 329 proteins in 91 species: Archae - 0; Bacteria - 23; Metazoa - 15; F…
Medtr_v1_091031	MtrunA17_Chr2g0313941	0	0	2.77	0	1.15	3.15	0	0	0	0	0	0	1	1	1	0	-0.63	-0.79	0	1	1	0	1	0	0	0	0	0	0	0	1	1	0	0	0	0	1	1	0	0	F-box FBD LRR-repeat At3g14710-like	F-box FBD LRR-repeat At3g14710-like	29.5.11.4.3.2	protein.degradation.ubiquitin.E3.SCF.FBOX	(at3g14710 : 136.0) RNI-like superfamily protein; CONTAINS InterPro DOMAIN/s: FBD (InterPro:IPR013596), FBD-like (InterPro:IPR006566); BEST Arabidopsis thaliana protein match is: F-box/RNI-like/FBD-like domains-containing protein (TAIR:AT3G52680.2); Has 1267 Blast hits to 1249 proteins in 21 species: Archae - 0; Bacteria - 0; Metazoa - 0; Fungi - 0; Plants - 1267; Viruses - 0; Other Eukaryotes - …
Medtr_v1_013332	MtrunA17_Chr2g0328461	0	0	0.94	0	0	1.18	0	0	0	0	0	0	1	1	1	0	-0.61	-0.93	0	1	1	0	1	0	0	0	0	0	0	0	1	1	0	0	0	0	1	1	0	0	IAA-amino acid hydrolase ILR1-like 4	IAA-amino acid hydrolase ILR1-like 4	17.2.1	hormone metabolism.auxin.synthesis-degradation	(at1g51760 : 580.0) encodes a member of the six Arabidopsis IAA-amino acid conjugate hydrolase subfamily and conjugates and conjugates IAA-Ala in vitro. Gene is expressed most strongly in roots, stems, and flowers.; IAA-ALANINE RESISTANT 3 (IAR3); FUNCTIONS IN: metallopeptidase activity, IAA-Ala conjugate hydrolase activity; INVOLVED IN: proteolysis, response to wounding; LOCATED IN: endoplasmic …
Medtr_v1_014938	MtrunA17_Chr3g0077511	1.12	0.71	1.57	0.9	1.08	1.1	0	0	0	0	1	1	1	1	1	0	-0.91	-0.71	0.64	1	1	0	1	0	0	1	1	0	0	0	1	1	0	0	0	0	1	1	0	0	cellulose synthase G1	cellulose synthase G1	10.2.1	cell wall.cellulose synthesis.cellulose synthase	(at4g24010 : 432.0) encodes a protein similar to cellulose synthase; cellulose synthase like G1 (CSLG1); FUNCTIONS IN: cellulose synthase activity, transferase activity, transferring glycosyl groups, transferase activity; INVOLVED IN: cellulose biosynthetic process, polysaccharide biosynthetic process; LOCATED IN: membrane; EXPRESSED IN: hypocotyl, sepal, male gametophyte, flower, carpel; EXPRESS…
Medtr_v1_015366	MtrunA17_Chr3g0082181	0	0	1.16	0	0	1.02	0	0	0	0	0	0	1	1	1	0	-0.57	-0.89	0.64	1	1	0	1	0	0	1	1	0	0	0	1	1	0	0	0	0	1	1	0	0	transmembrane protein, putative	transmembrane protein, putative	35.2	not assigned.unknown	no hits & (original description: len=77 end=4046710 gn=MtrunA17Chr3g0082181 chr=MtrunA17Chr3 strand=+ type=prot begin=4045668 def=hypothetical protein)
Medtr_v1_069391	MtrunA17_Chr3g0085301	0	0	2.32	0	1.32	2.93	0	0	0	0	0	0	1	1	1	0	-0.67	-0.64	0	1	1	0	1	0	0	0	0	0	0	0	1	1	0	0	0	0	1	1	0	0	disease resistance- dirigent domain	disease resistance- dirigent domain	20.1.7	stress.biotic.PR-proteins	(at1g65870 : 138.0) Disease resistance-responsive (dirigent-like protein) family protein; FUNCTIONS IN: molecular_function unknown; INVOLVED IN: lignan biosynthetic process, defense response; LOCATED IN: cell wall; EXPRESSED IN: 13 plant structures; EXPRESSED DURING: 9 growth stages; CONTAINS InterPro DOMAIN/s: Plant disease resistance response protein (InterPro:IPR004265); BEST Arabidopsis thali…
Medtr_v1_016012	MtrunA17_Chr3g0087921	0	0	1.41	0	0	2.31	0	0	0	0	0	0	1	1	1	0	-0.89	-0.58	0	1	1	0	1	0	0	0	0	0	0	0	1	1	0	0	0	0	1	1	0	0	transmembrane	transmembrane	35.2	not assigned.unknown	no hits & (original description: len=67 end=9460308 begin=9459665 type=prot gn=MtrunA17Chr3g0087921 chr=MtrunA17Chr3 strand=+ def=hypothetical protein)
Medtr_v1_088917	MtrunA17_Chr3g0095231	0	0	2.27	0	0	2.35	0	0	0	0	0	0	1	1	1	0	-0.91	-0.74	0	1	1	0	1	0	0	0	0	0	0	0	1	1	0	0	0	0	1	1	0	0	probable polyamine oxidase 2 isoform X1	probable polyamine oxidase 2 isoform X1	26.7	misc.oxidases - copper, flavone etc	(at2g43020 : 803.0) polyamine oxidase 2 (PAO2); FUNCTIONS IN: primary amine oxidase activity, oxidoreductase activity; INVOLVED IN: oxidation reduction; LOCATED IN: cellular_component unknown; EXPRESSED IN: sperm cell, male gametophyte, pollen tube; EXPRESSED DURING: L mature pollen stage, M germinated pollen stage; CONTAINS InterPro DOMAIN/s: Amine oxidase (InterPro:IPR002937), Flavin-containing…
Medtr_v1_017278	MtrunA17_Chr3g0103441	0	0	2.85	1.09	1.9	4.34	0	0	0	0	0	0	1	1	1	0	-0.51	-1	0	1	1	0	1	0	0	0	0	0	0	0	1	1	0	0	0	0	1	1	0	0	Chaperonin-like isoform 1	Chaperonin-like isoform 1	35.2	not assigned.unknown	(at5g19855 : 210.0) Chaperonin-like RbcX protein; FUNCTIONS IN: molecular_function unknown; INVOLVED IN: biological_process unknown; LOCATED IN: chloroplast; EXPRESSED IN: 22 plant structures; EXPRESSED DURING: 13 growth stages; CONTAINS InterPro DOMAIN/s: Chaperonin-like RbcX (InterPro:IPR003435); Has 30201 Blast hits to 17322 proteins in 780 species: Archae - 12; Bacteria - 1396; Metazoa - 1733…
Medtr_v1_059267	MtrunA17_Chr3g0104431	0	0.61	1.38	0	0	2.3	0	0	0	0	0	0	1	1	1	0	-0.67	-0.67	0	1	1	0	1	0	0	0	0	0	0	0	1	1	0	0	0	0	1	1	0	0	C2H2-like zinc finger	C2H2-like zinc finger	27.3.11	RNA.regulation of transcription.C2H2 zinc finger family	(at2g29660 : 323.0) zinc finger (C2H2 type) family protein; CONTAINS InterPro DOMAIN/s: Zinc finger, C2H2-like (InterPro:IPR015880), Zinc finger, C2H2-type (InterPro:IPR007087); BEST Arabidopsis thaliana protein match is: zinc finger protein-related (TAIR:AT5G54630.1); Has 407 Blast hits to 407 proteins in 27 species: Archae - 0; Bacteria - 0; Metazoa - 0; Fungi - 28; Plants - 376; Viruses - 0; O…
Medtr_v1_017636	MtrunA17_Chr3g0113101	0	0.78	3.74	0.36	2.26	3.44	0	0	0	0	0	1	1	1	1	0	-1.43	-0.84	0	1	1	0	1	0	0	0	0	0	0	0	1	1	0	0	0	0	1	1	0	0	sedoheptulose-1,7- chloroplastic	sedoheptulose-1,7- chloroplastic	1.3.9	PS.calvin cycle.seduheptulose bisphosphatase	(o20252|s17p_spiol : 619.0) Sedoheptulose-1,7-bisphosphatase, chloroplast precursor (EC 3.1.3.37) (Sedoheptulose-bisphosphatase) (SBPase) (SED(1,7)P2ase) - Spinacia oleracea (Spinach) & (at3g55800 : 613.0) Encodes the chloroplast enzyme sedoheptulose-1,7-bisphosphatase (SBPase), involved in the carbon reduction of the Calvin cycle. Increase in SBPase activity in transgenic lines accumulate up to …
Medtr_v1_089559	MtrunA17_Chr3g0116301	0	0	2.29	0	0	2.83	0	0	0	0	0	0	1	1	1	0	-0.79	-1.12	0	1	1	0	1	0	0	0	0	0	0	0	1	1	0	0	0	0	1	1	0	0	hypothetical protein MTR_3g075030	hypothetical protein MTR_3g075030	35.2	not assigned.unknown	(at3g48510 : 130.0) unknown protein; BEST Arabidopsis thaliana protein match is: unknown protein (TAIR:AT5G63350.1); Has 98 Blast hits to 98 proteins in 11 species: Archae - 0; Bacteria - 0; Metazoa - 0; Fungi - 0; Plants - 98; Viruses - 0; Other Eukaryotes - 0 (source: NCBI BLink). & (reliability: 260.0) & (original description: len=236 begin=37546303 chr=MtrunA17Chr3 strand=+ gn=MtrunA17Chr3g01…
Medtr_v1_079801	MtrunA17_Chr3g0120011	0	0.59	1.36	0	1.02	1.77	0	0	0	0	0	1	1	1	1	0	-0.54	-0.81	0.97	1	1	0	1	0	0	1	1	0	0	0	1	1	0	0	0	0	1	1	0	0	RING-H2 zinc finger RHA4a	RING-H2 zinc finger RHA4a	27.3.99	RNA.regulation of transcription.unclassified	(at4g24015 : 119.0) RING/U-box superfamily protein; FUNCTIONS IN: zinc ion binding; INVOLVED IN: biological_process unknown; LOCATED IN: cellular_component unknown; CONTAINS InterPro DOMAIN/s: Zinc finger, RING-type (InterPro:IPR001841); BEST Arabidopsis thaliana protein match is: RING/U-box superfamily protein (TAIR:AT4G10150.1); Has 35333 Blast hits to 34131 proteins in 2444 species: Archae - 7…
Medtr_v1_018705	MtrunA17_Chr3g0124281	0	0.83	3.16	0.82	1.87	3.43	0	0	0	0	0	1	1	1	1	0	-1.07	-1.21	0	1	1	0	1	0	0	0	0	0	0	0	1	1	0	0	0	0	1	1	0	0	PLAT-plant-stress	PLAT-plant-stress	35.1	not assigned.no ontology	(at2g22170 : 222.0) Lipase/lipooxygenase, PLAT/LH2 family protein; FUNCTIONS IN: molecular_function unknown; INVOLVED IN: biological_process unknown; LOCATED IN: thylakoid, chloroplast, membrane; EXPRESSED IN: 19 plant structures; EXPRESSED DURING: 13 growth stages; CONTAINS InterPro DOMAIN/s: Lipoxygenase, LH2 (InterPro:IPR001024), Lipase/lipooxygenase, PLAT/LH2 (InterPro:IPR008976); BEST Arabid…
Medtr_v1_018752	MtrunA17_Chr3g0124681	0	0.9	2.96	0	1.47	3.8	0	0	0	0	0	1	1	1	1	0	-1.26	-0.95	0	1	1	0	1	0	0	0	0	0	0	0	1	1	0	0	0	0	1	1	0	0	photosystem II 22 kDa chloroplastic	photosystem II 22 kDa chloroplastic	1.1.1.2	PS.lightreaction.photosystem II.PSII polypeptide subunits	(q02060|psbs_spiol : 263.0) Photosystem II 22 kDa protein, chloroplast precursor (CP22) - Spinacia oleracea (Spinach) & (at1g44575 : 256.0) Encoding PSII-S (CP22), a ubiquitous pigment-binding protein associated with photosystem II (PSII) of higher plants. Involved in nonphotochemical quenching rather than in photosynthesis. Mutant has a normal violaxanthin cycle but has a limited capacity of que…
Medtr_v1_019439	MtrunA17_Chr3g0131951	0	0	3.09	0	0.74	2.5	0	0	0	0	0	0	1	1	1	0	-1.96	-1.69	0	1	1	0	1	0	0	0	0	0	0	0	1	1	0	0	0	0	1	1	0	0	bidirectional sugar transporter SWEET12-like	bidirectional sugar transporter SWEET12-like	33.99	development.unspecified	(at5g23660 : 268.0) homolog of the Medicago nodulin MTN3; homolog of Medicago truncatula MTN3 (MTN3); INVOLVED IN: biological_process unknown; LOCATED IN: endomembrane system, integral to membrane, membrane; EXPRESSED IN: 19 plant structures; EXPRESSED DURING: 12 growth stages; CONTAINS InterPro DOMAIN/s: MtN3/saliva-related transmembrane protein, conserved region (InterPro:IPR018169), RAG1-activ…
Medtr_v1_070003	MtrunA17_Chr3g0132581	0	0	2.03	-0.48	0	1.75	0	0	0	0	0	0	1	1	1	0	-0.73	-0.58	0	1	1	0	1	0	0	0	0	0	0	0	1	1	0	0	0	0	1	1	0	0	glutathione transferase GST 23-like	glutathione transferase GST 23-like	26.9	misc.glutathione S transferases	(gnl|cdd|35627 : 220.0) no description available & (q03664|gstx3_tobac : 196.0) Probable glutathione S-transferase (EC 2.5.1.18) (Auxin-induced protein PCNT103) - Nicotiana tabacum (Common tobacco) & (at2g29420 : 194.0) Encodes glutathione transferase belonging to the tau class of GSTs. Naming convention according to Wagner et al. (2002). Induced by Salicylic acid. Independent of NPR1 for their i…
Medtr_v1_019870	MtrunA17_Chr3g0136441	0	0	0.98	-1.17	0	1.16	0	0	0	0	0	0	1	1	1	0	-1.03	-1	0	1	1	0	1	0	0	0	0	0	0	0	1	1	0	0	0	0	1	1	0	0	DUF1677 family	DUF1677 family	35.2	not assigned.unknown	(at1g72510 : 109.0) Protein of unknown function (DUF1677); CONTAINS InterPro DOMAIN/s: Protein of unknown function DUF1677, plant (InterPro:IPR012876); BEST Arabidopsis thaliana protein match is: Protein of unknown function (DUF1677) (TAIR:AT2G09970.1); Has 35333 Blast hits to 34131 proteins in 2444 species: Archae - 798; Bacteria - 22429; Metazoa - 974; Fungi - 991; Plants - 531; Viruses - 0; Ot…
Medtr_v1_020153	MtrunA17_Chr3g0138841	0	0	1.94	0	0	1.26	0	0	0	0	0	0	1	1	1	0	-0.85	-0.63	0	1	1	0	1	0	0	0	0	0	0	0	1	1	0	0	0	0	1	1	0	0	cryptochrome chloroplastic mitochondrial	cryptochrome chloroplastic mitochondrial	28.2	DNA.repair	(at5g24850 : 785.0) Binds flavin adenine dinucleotide and DNA. It does not have photolyase activity, and it is likely to act as photoreceptor. Closely related to Synechocystis cryptochrome.; cryptochrome 3 (CRY3); FUNCTIONS IN: FMN binding, DNA binding, DNA photolyase activity; INVOLVED IN: DNA repair; LOCATED IN: mitochondrion, chloroplast; EXPRESSED IN: 23 plant structures; EXPRESSED DURING: 13…
Medtr_v1_087176	MtrunA17_Chr3g0141271	0	0	1.51	0	0	2.03	0	0	0	0	0	0	1	1	1	0	-1.25	-1.47	0	1	1	0	1	0	0	0	0	0	0	0	1	1	0	0	0	0	1	1	0	0	Allene oxide synthase	Allene oxide synthase	17.7.1.3	hormone metabolism.jasmonate.synthesis-degradation.allene oxidase synthase	(at5g42650 : 628.0) Encodes a member of the cytochrome p450 CYP74 gene family that functions as an allene oxide synthase. This enzyme catalyzes dehydration of the hydroperoxide to an unstable allene oxide in the JA biosynthetic pathway. It shows a dual catalytic activity, the major one being a 13-AOS but also expressing a 9-AOS activity.; allene oxide synthase (AOS); FUNCTIONS IN: hydro-lyase act…
Medtr_v1_093774	MtrunA17_Chr3g0142351	0.89	0.72	2.43	1.71	0.65	0	0	0	0	0	1	1	0	1	1	0	-0.59	-0.7	0	1	1	0	1	0	0	0	0	0	0	0	1	1	0	0	0	0	1	1	0	0	galactose oxidase-like	galactose oxidase-like	24	Biodegradation of Xenobiotics	(at1g75620 : 665.0) glyoxal oxidase-related protein; FUNCTIONS IN: molecular_function unknown; INVOLVED IN: biological_process unknown; LOCATED IN: endomembrane system; EXPRESSED IN: root, flower; EXPRESSED DURING: 4 anthesis; CONTAINS InterPro DOMAIN/s: Galactose oxidase/kelch, beta-propeller (InterPro:IPR011043), Galactose oxidase, beta-propeller (InterPro:IPR015916), Immunoglobulin E-set (Inte…
Medtr_v1_020567	MtrunA17_Chr3g0144851	0	0	2.18	0	0.74	3	0	0	0	0	0	0	1	1	1	0	-1.09	-0.93	0	1	1	0	1	0	0	0	0	0	0	0	1	1	0	0	0	0	1	1	0	0	transmembrane protein, putative	transmembrane protein, putative	35.2	not assigned.unknown	(at5g66440 : 82.4) unknown protein; BEST Arabidopsis thaliana protein match is: unknown protein (TAIR:AT4G34560.1); Has 1807 Blast hits to 1807 proteins in 277 species: Archae - 0; Bacteria - 0; Metazoa - 736; Fungi - 347; Plants - 385; Viruses - 0; Other Eukaryotes - 339 (source: NCBI BLink). & (reliability: 164.8) & (original description: len=266 begin=58134581 strand=+ gn=MtrunA17Chr3g0144851 …
Medtr_v1_077499	MtrunA17_Chr4g0008791	0	0	1.9	-0.29	1.15	2.22	0	0	0	0	0	0	1	1	1	0	-1.44	-1.36	0	1	1	0	1	0	0	0	0	0	0	0	1	1	0	0	0	0	1	1	0	0	probable glutathione S-transferase	probable glutathione S-transferase	26.9	misc.glutathione S transferases	(p32110|gstx6_soybn : 303.0) Probable glutathione S-transferase (EC 2.5.1.18) (Heat shock protein 26A) (G2-4) - Glycine max (Soybean) & (at3g09270 : 226.0) Encodes glutathione transferase belonging to the tau class of GSTs. Naming convention according to Wagner et al. (2002).; glutathione S-transferase TAU 8 (GSTU8); FUNCTIONS IN: glutathione transferase activity; INVOLVED IN: response to cadmium…
Medtr_v1_022747	MtrunA17_Chr4g0008951	0	1.21	2.51	0	2.33	3.29	0	0	0	0	0	1	1	1	1	0	-1.24	-1.36	0	1	1	0	1	0	0	0	0	0	0	0	1	1	0	0	0	0	1	1	0	0	delta-1-pyrroline-5-carboxylate synthetase	delta-1-pyrroline-5-carboxylate synthetase	13.1.2.2.1	amino acid metabolism.synthesis.glutamate family.proline.delta 1-pyrroline-5-carboxylate synthetase	(o04015|p5cs_actch : 989.0) Delta 1-pyrroline-5-carboxylate synthetase (P5CS) [Includes: Glutamate 5-kinase (EC 2.7.2.11) (Gamma-glutamyl kinase) (GK); Gamma-glutamyl phosphate reductase (GPR) (EC 1.2.1.41) (Glutamate-5-semialdehyde dehydrogenase) (Glutamyl-gamma- & (at2g39800 : 964.0) delta1-pyrroline-5-carboxylate synthase 1 (P5CS1); CONTAINS InterPro DOMAIN/s: Glutamate 5-kinase (InterPro:IPR0…
Medtr_v1_023592	MtrunA17_Chr4g0021981	1.2	0.64	2.22	2.09	2.25	2.67	0	0	0	0	1	1	1	1	1	0	-1.37	-2.05	0	1	1	0	1	0	0	0	0	0	0	0	1	1	0	0	0	0	1	1	0	0	caffeic acid O-methyltransferase	caffeic acid O-methyltransferase	16.2.1.9	secondary metabolism.phenylpropanoids.lignin biosynthesis.COMT	(gnl|cdd|85101 : 260.0) no description available & (gnl|cdd|38388 : 244.0) no description available & (at5g54160 : 216.0) A caffeic acid/5-hydroxyferulic acid O-methyltransferase. Interacts with 14-4-3 proteins in yeast 2 hybrid assay. AtOMT1 (At5g54160) encodes a flavonol 3√≠-O-methyltransferase that is highly active towards quercetin and myricetin. The substrate specificity identifies the enzym…
Medtr_v1_024529	MtrunA17_Chr4g0031901	0	0	2.4	0	0	0.82	0	0	0	0	0	0	1	1	1	0	-0.82	-0.73	0	1	1	0	1	0	0	0	0	0	0	0	1	1	0	0	0	0	1	1	0	0	laccase diphenol oxidase family	laccase diphenol oxidase family	16.1	secondary metabolism.simple phenols	(at2g29130 : 770.0) putative laccase, knockout mutant had reduced root elongation under PEG-induced dehydration; laccase 2 (LAC2); FUNCTIONS IN: laccase activity; INVOLVED IN: response to water deprivation; LOCATED IN: endomembrane system, apoplast; EXPRESSED IN: 6 plant structures; EXPRESSED DURING: petal differentiation and expansion stage; CONTAINS InterPro DOMAIN/s: Multicopper oxidase, type …
Medtr_v1_024816	MtrunA17_Chr4g0035651	0	0	2.09	0	0	1.74	0	0	0	0	0	0	1	1	1	0	-0.79	-0.66	0	1	1	0	1	0	0	0	0	0	0	0	1	1	0	0	0	0	1	1	0	0	salt tolerance	salt tolerance	27.3.7	RNA.regulation of transcription.C2C2(Zn) CO-like, Constans-like zinc finger family	(at4g39070 : 165.0) B-box zinc finger family protein; FUNCTIONS IN: sequence-specific DNA binding transcription factor activity, zinc ion binding; INVOLVED IN: response to karrikin, response to chitin, regulation of transcription; LOCATED IN: intracellular; EXPRESSED IN: 16 plant structures; EXPRESSED DURING: 10 growth stages; CONTAINS InterPro DOMAIN/s: Zinc finger, B-box (InterPro:IPR000315); B…
Medtr_v1_024876	MtrunA17_Chr4g0036031	0	0	1.23	0	0.39	1.23	0	0	0	0	0	0	1	1	1	0	-0.59	-0.65	0	1	1	0	1	0	0	0	0	0	0	0	1	1	0	0	0	0	1	1	0	0	epimerase family SDR39U1 chloroplastic	epimerase family SDR39U1 chloroplastic	31.2.5	cell.division.plastid	(at2g21280 : 523.0) A nuclear-encoded, plastid-targeted protein (AtSulA) whose overexpression causes severe yet stochastic plastid (shown in chloroplasts and leucoplasts) division defects. The protein does not appear to interact with either AtFtsZ proteins when studied in a yeast two-hybrid system.; SULA; FUNCTIONS IN: coenzyme binding, binding, catalytic activity; INVOLVED IN: chloroplast fissio…
Medtr_v1_088334	MtrunA17_Chr4g0042141	0	0	1.46	0.38	1.92	1.69	0	0	0	0	0	0	1	1	1	0	-0.76	-0.74	0	1	1	0	1	0	0	0	0	0	0	0	1	1	0	0	0	0	1	1	0	0	hypothetical protein MTR_4g081500	hypothetical protein MTR_4g081500	35.2	not assigned.unknown	no hits & (original description: len=122 end=39572693 strand=- chr=MtrunA17Chr4 gn=MtrunA17Chr4g0042141 type=prot begin=39570750 def=hypothetical protein)
Medtr_v1_068605	MtrunA17_Chr4g0044511	0	0	2.04	0	0	2.5	0	0	0	0	0	0	1	1	1	0	-0.84	-0.93	0	1	1	0	1	0	0	0	0	0	0	0	1	1	0	0	0	0	1	1	0	0	scopoletin glucosyltransferase-like	scopoletin glucosyltransferase-like	26.2	misc.UDP glucosyl and glucoronyl transferases	(at4g34131 : 510.0) UDP-glucosyl transferase 73B3 (UGT73B3); FUNCTIONS IN: transferase activity, transferring hexosyl groups, quercetin 3-O-glucosyltransferase activity, UDP-glycosyltransferase activity, UDP-glucosyltransferase activity; INVOLVED IN: response to cyclopentenone, response to other organism; LOCATED IN: endomembrane system; CONTAINS InterPro DOMAIN/s: UDP-glucuronosyl/UDP-glucosyltr…
Medtr_v1_026044	MtrunA17_Chr4g0049291	0	0	1.6	0	0	1.58	0	0	0	0	0	0	1	1	1	0	-0.85	-0.65	0.81	1	1	0	1	0	0	1	1	0	0	0	1	1	0	0	0	0	1	1	0	0	squalene monooxygenase	squalene monooxygenase	17.3.1.2.99	hormone metabolism.brassinosteroid.synthesis-degradation.sterols.other	(gnl|cdd|36512 : 764.0) no description available & (o48651|erg1_pangi : 761.0) Squalene monooxygenase (EC 1.14.99.7) (Squalene epoxidase) (SE) - Panax ginseng (Korean ginseng) & (at1g58440 : 733.0) Encodes a putative protein that has been speculated, based on sequence similarities, to have squalene monooxygenase activity.; XF1; FUNCTIONS IN: squalene monooxygenase activity; INVOLVED IN: response …
Medtr_v1_071589	MtrunA17_Chr4g0052911	0	0.91	3.08	0	1.27	3.56	0	0	0	0	0	1	1	1	1	0	-0.93	-0.52	0	1	1	0	1	0	0	0	0	0	0	0	1	1	0	0	0	0	1	1	0	0	peptidyl-prolyl cis-trans isomerase chloroplastic	peptidyl-prolyl cis-trans isomerase chloroplastic	29.8	protein.assembly and cofactor ligation	(at5g45680 : 232.0) Peptidyl-Prolyl Isomerase located in chloroplast thylakoid lumen; FK506-binding protein 13 (FKBP13); FUNCTIONS IN: FK506 binding, peptidyl-prolyl cis-trans isomerase activity; INVOLVED IN: protein folding; LOCATED IN: thylakoid lumen, chloroplast thylakoid lumen, chloroplast; EXPRESSED IN: 22 plant structures; EXPRESSED DURING: 14 growth stages; CONTAINS InterPro DOMAIN/s: Pep…
Medtr_v1_068484	MtrunA17_Chr4g0058571	0.66	1.4	2.08	1.65	2.16	3.68	0	0	0	0	1	1	1	1	1	0	-0.78	-1.15	1.11	1	1	0	1	0	0	1	1	0	0	0	1	1	0	0	0	0	1	1	0	0	ferric reduction oxidase mitochondrial	ferric reduction oxidase mitochondrial	15.1	metal handling.acquisition	(at5g50160 : 635.0) Encodes a ferric chelate reductase that is expressed in shoots and flowers.; ferric reduction oxidase 8 (FRO8); FUNCTIONS IN: oxidoreductase activity, ferric-chelate reductase activity; INVOLVED IN: oxidation reduction; LOCATED IN: mitochondrion, plasma membrane, membrane; EXPRESSED IN: 20 plant structures; EXPRESSED DURING: 13 growth stages; CONTAINS InterPro DOMAIN/s: Ferred…
Medtr_v1_027087	MtrunA17_Chr4g0064481	0.68	0.66	0	0	0.55	0	0	0	0	0	0	1	0	1	1	0	-1.34	-0.66	0	1	1	0	1	0	0	0	0	0	0	0	1	1	0	0	0	0	1	1	0	0	heptahelical transmembrane 1-like	heptahelical transmembrane 1-like	35.2	not assigned.unknown	(at5g20270 : 397.0) heptahelical transmembrane protein homologous to human adiponectin receptors and progestin receptors; heptahelical transmembrane protein1 (HHP1); FUNCTIONS IN: receptor activity; INVOLVED IN: response to salt stress, response to hormone stimulus, response to sucrose stimulus; LOCATED IN: integral to membrane; EXPRESSED IN: 24 plant structures; EXPRESSED DURING: 13 growth stage…
Medtr_v1_027162	MtrunA17_Chr4g0065141	0	1.4	0	0	1.39	0	0	0	0	0	0	1	0	1	1	0	-0.94	-0.83	0	1	1	0	1	0	0	0	0	0	0	0	1	1	0	0	0	0	1	1	0	0	probable phosphatase 2C 27	probable phosphatase 2C 27	29.4	protein.postranslational modification	(at2g25620 : 350.0) Encodes DBP1, a member of the DBP factors (DNA-binding protein phosphatases) featuring sequence-specific DNA-binding and protein phosphatase activity. DBP1 is involved in plant-potyvirus interactions. Loss-of-function of DBP1 renders resistance to potyviruses.; DNA-binding protein phosphatase 1 (DBP1); FUNCTIONS IN: protein serine/threonine phosphatase activity, catalytic acti…
Medtr_v1_072865	MtrunA17_Chr4g0070901	0.77	0.73	0	0	0.89	-0.96	0	0	0	0	0	1	0	1	1	0	-0.68	-0.56	0	1	1	0	1	0	0	0	0	0	0	0	1	1	0	0	0	0	1	1	0	0	glyoxalase bleomycin resistance dioxygenase	glyoxalase bleomycin resistance dioxygenase	24.2	Biodegradation of Xenobiotics.lactoylglutathione lyase	(at5g57040 : 266.0) Lactoylglutathione lyase / glyoxalase I family protein; FUNCTIONS IN: catalytic activity; INVOLVED IN: metabolic process; LOCATED IN: chloroplast; EXPRESSED IN: 23 plant structures; EXPRESSED DURING: 15 growth stages; CONTAINS InterPro DOMAIN/s: Glyoxalase/bleomycin resistance protein/dioxygenase (InterPro:IPR004360); BEST Arabidopsis thaliana protein match is: Lactoylglutathi…
Medtr_v1_084299	MtrunA17_Chr4g0076281	0	0	3.78	0	-1.45	4.17	0	0	0	0	0	0	1	1	1	0	-0.84	-0.59	0	1	1	0	1	0	0	0	0	0	0	0	1	1	0	0	0	0	1	1	0	0	oligopeptide transporter 3	oligopeptide transporter 3	34.13	transport.peptides and oligopeptides	(at4g16370 : 1226.0) Encodes an oligopeptide transporter involved in metal homeostasis.; oligopeptide transporter (OPT3); CONTAINS InterPro DOMAIN/s: Tetrapeptide transporter, OPT1/isp4 (InterPro:IPR004648), Oligopeptide transporter OPT superfamily (InterPro:IPR004813); BEST Arabidopsis thaliana protein match is: oligopeptide transporter 2 (TAIR:AT1G09930.1); Has 1146 Blast hits to 1125 proteins …
Medtr_v1_073025	MtrunA17_Chr4g0076711	0	0	3.31	-0.88	-1.02	1.32	0	0	0	0	0	0	1	1	1	0	-0.67	-1.3	0	1	1	0	1	0	0	0	0	0	0	0	1	1	0	0	0	0	1	1	0	0	PCTP isoform X1	PCTP isoform X1	35.2	not assigned.unknown	(at5g49800 : 343.0) Polyketide cyclase/dehydrase and lipid transport superfamily protein; CONTAINS InterPro DOMAIN/s: Lipid-binding START (InterPro:IPR002913); Has 197 Blast hits to 196 proteins in 72 species: Archae - 0; Bacteria - 22; Metazoa - 96; Fungi - 2; Plants - 31; Viruses - 0; Other Eukaryotes - 46 (source: NCBI BLink). & (reliability: 686.0) & (original description: len=258 end=6445277…
Medtr_v1_080672	MtrunA17_Chr4g0077071	0	0.7	1.98	0	0.78	1.45	0	0	0	0	0	1	1	1	1	0	-0.81	-0.67	0	1	1	0	1	0	0	0	0	0	0	0	1	1	0	0	0	0	1	1	0	0	ADP-glucose pyrophosphorylase small partial	ADP-glucose pyrophosphorylase small partial	2.1.2.1	major CHO metabolism.synthesis.starch.AGPase	(p52416|glgs1_vicfa : 160.0) Glucose-1-phosphate adenylyltransferase small subunit 1, chloroplast precursor (EC 2.7.7.27) (ADP-glucose synthase) (ADP-glucose pyrophosphorylase) (AGPase B) (Alpha-D-glucose-1-phosphate adenyl transferase) - Vicia faba (Broad bean) & (at5g48300 : 155.0) Encodes the small subunit of ADP-glucose pyrophosphorylase. The small subunit is the catalytic isoform responsible…
Medtr_v1_056979	MtrunA17_Chr5g0395501	0	0	1.67	-0.33	0	0.86	0	0	0	0	0	0	1	1	1	0	-0.51	-0.81	0	1	1	0	1	0	0	0	0	0	0	0	1	1	0	0	0	0	1	1	0	0	chalcone synthase	chalcone synthase	16.8.2.1	secondary metabolism.flavonoids.chalcones.naringenin-chalcone synthase	(p30077|chs9_medsa : 802.0) Chalcone synthase 9 (EC 2.3.1.74) (Naringenin-chalcone synthase 9) - Medicago sativa (Alfalfa) & (at5g13930 : 676.0) Encodes chalcone synthase (CHS), a key enzyme involved in the biosynthesis of flavonoids. Required for the accumulation of purple anthocyanins in leaves and stems. Also involved in the regulation of auxin transport and the modulation of root gravitropism…
Medtr_v1_029827	MtrunA17_Chr5g0397181	0	0.94	3.31	0.34	1.28	2.44	0	0	0	0	0	1	1	1	1	0	-0.74	-0.67	0	1	1	0	1	0	0	0	0	0	0	0	1	1	0	0	0	0	1	1	0	0	endo-1,4-beta-glucanase	endo-1,4-beta-glucanase	10.6.1	cell wall.degradation.cellulases and beta -1,4-glucanases	(p22503|gun_phavu : 634.0) Endoglucanase precursor (EC 3.2.1.4) (Endo-1,4-beta-glucanase) (Abscission cellulase) - Phaseolus vulgaris (Kidney bean) (French bean) & (at4g23560 : 529.0) glycosyl hydrolase 9B15 (GH9B15); FUNCTIONS IN: hydrolase activity, hydrolyzing O-glycosyl compounds, catalytic activity; INVOLVED IN: carbohydrate metabolic process; LOCATED IN: endomembrane system; CONTAINS InterP…
Medtr_v1_030218	MtrunA17_Chr5g0400551	0	0	1.66	0	0.65	1.69	0	0	0	0	0	0	1	1	1	0	-1.35	-1.09	0	1	1	0	1	0	0	0	0	0	0	0	1	1	0	0	0	0	1	1	0	0	hypothetical protein MTR_5g014370	hypothetical protein MTR_5g014370	35.2	not assigned.unknown	no hits & (original description: len=132 begin=4828881 chr=MtrunA17Chr5 strand=+ gn=MtrunA17Chr5g0400551 type=prot end=4830266 def=hypothetical protein)
Medtr_v1_030233	MtrunA17_Chr5g0400621	0	1.41	1.24	0.97	1.59	0.3	0	0	0	0	0	1	0	1	1	0	-0.64	-0.96	0	1	1	0	1	0	0	0	0	0	0	0	1	1	0	0	0	0	1	1	0	0	Transcription factor bHLH25	Transcription factor bHLH25	27.3.6	RNA.regulation of transcription.bHLH,Basic Helix-Loop-Helix family	(at4g37850 : 147.0) basic helix-loop-helix (bHLH) DNA-binding superfamily protein; FUNCTIONS IN: DNA binding, sequence-specific DNA binding transcription factor activity; INVOLVED IN: regulation of transcription; LOCATED IN: nucleus; CONTAINS InterPro DOMAIN/s: Helix-loop-helix DNA-binding domain (InterPro:IPR001092), Helix-loop-helix DNA-binding (InterPro:IPR011598); BEST Arabidopsis thaliana pr…
Medtr_v1_030380	MtrunA17_Chr5g0401691	0	0	2.21	-0.47	0	1.03	0	0	0	0	0	0	1	1	1	0	-1.4	-2.66	0	1	1	0	1	0	0	0	0	0	0	0	1	1	0	0	0	0	1	1	0	0	cytochrome P450 81E8-like	cytochrome P450 81E8-like	26.1	misc.cytochrome P450	(at4g37340 : 512.0) member of CYP81D; "cytochrome P450, family 81, subfamily D, polypeptide 3" (CYP81D3); FUNCTIONS IN: electron carrier activity, monooxygenase activity, iron ion binding, oxygen binding, heme binding; INVOLVED IN: oxidation reduction; CONTAINS InterPro DOMAIN/s: Cytochrome P450 (InterPro:IPR001128), Cytochrome P450, conserved site (InterPro:IPR017972), Cytochrome P450, E-class, …
Medtr_v1_030382	MtrunA17_Chr5g0401711	0	0	1.31	0.59	0	1.14	0	0	0	0	0	0	1	1	1	0	-2.14	-0.63	0	1	1	0	1	0	0	0	0	0	0	0	1	1	0	0	0	0	1	1	0	0	hypothetical protein MTR_5g016470	hypothetical protein MTR_5g016470	35.2	not assigned.unknown	no hits & (original description: len=86 begin=5909310 type=prot strand=- chr=MtrunA17Chr5 gn=MtrunA17Chr5g0401711 end=5909951 def=hypothetical protein)
Medtr_v1_030471	MtrunA17_Chr5g0402331	0	0	2.07	0	0	2.98	0	0	0	0	0	0	1	1	1	0	-0.72	-0.59	0	1	1	0	1	0	0	0	0	0	0	0	1	1	0	0	0	0	1	1	0	0	calmodulin 1	calmodulin 1	30.3	signalling.calcium	(at2g15680 : 134.0) Calcium-binding EF-hand family protein; FUNCTIONS IN: calcium ion binding; INVOLVED IN: biological_process unknown; EXPRESSED IN: 13 plant structures; EXPRESSED DURING: 9 growth stages; CONTAINS InterPro DOMAIN/s: EF-Hand 1, calcium-binding site (InterPro:IPR018247), Recoverin (InterPro:IPR001125), EF-HAND 2 (InterPro:IPR018249), EF-hand-like domain (InterPro:IPR011992), Calci…
Medtr_v1_030827	MtrunA17_Chr5g0405241	0.62	1.1	0	0	0.68	0	0	0	0	0	0	1	0	1	1	0	-0.54	-0.53	0	1	1	0	1	0	0	0	0	0	0	0	1	1	0	0	0	0	1	1	0	0	GDP-mannose 4,6 dehydratase 1	GDP-mannose 4,6 dehydratase 1	10.1.7	cell wall.precursor synthesis.GMD	(at5g66280 : 643.0) GDP-D-mannose 4,6-dehydratase; "GDP-D-mannose 4,6-dehydratase 1" (GMD1); FUNCTIONS IN: protein binding, GDP-mannose 4,6-dehydratase activity; INVOLVED IN: cellular metabolic process, GDP-mannose metabolic process, nucleotide-sugar metabolic process, metabolic process; LOCATED IN: intracellular; EXPRESSED IN: inflorescence meristem, root, flower; EXPRESSED DURING: 4 anthesis, p…
Medtr_v1_031233	MtrunA17_Chr5g0408911	0	0	1.4	0	0.45	2.32	0	0	0	0	0	0	1	1	1	0	-1.69	-1.7	0	1	1	0	1	0	0	0	0	0	0	0	1	1	0	0	0	0	1	1	0	0	omega-hydroxypalmitate O-feruloyl transferase	omega-hydroxypalmitate O-feruloyl transferase	16.2	secondary metabolism.phenylpropanoids	(at1g31490 : 555.0) HXXXD-type acyl-transferase family protein; FUNCTIONS IN: transferase activity, transferring acyl groups other than amino-acyl groups, quinone binding, primary amine oxidase activity, copper ion binding, transferase activity; INVOLVED IN: oxidation reduction, amine metabolic process; LOCATED IN: chloroplast; EXPRESSED IN: 8 plant structures; EXPRESSED DURING: 4 anthesis, C glo…
Medtr_v1_032066	MtrunA17_Chr5g0414971	0	0	2.35	0.37	1.39	0.69	0	0	0	0	0	0	1	1	1	0	-0.86	-0.72	0	1	1	0	1	0	0	0	0	0	0	0	1	1	0	0	0	0	1	1	0	0	germin subfamily 1 member 1	germin subfamily 1 member 1	20.2.99	stress.abiotic.unspecified	(at1g10460 : 235.0) germin-like protein (GLP7); germin-like protein 7 (GLP7); FUNCTIONS IN: manganese ion binding, nutrient reservoir activity; INVOLVED IN: biological_process unknown; LOCATED IN: apoplast; EXPRESSED IN: inflorescence meristem, hypocotyl, root, flower; EXPRESSED DURING: petal differentiation and expansion stage; CONTAINS InterPro DOMAIN/s: Cupin, RmlC-type (InterPro:IPR011051), C…
Medtr_v1_032209	MtrunA17_Chr5g0415961	0	0	2.03	0.57	0	2.18	0	0	0	0	0	0	1	1	1	0	-0.93	-0.9	0	1	1	0	1	0	0	0	0	0	0	0	1	1	0	0	0	0	1	1	0	0	NRT1 PTR FAMILY -like	NRT1 PTR FAMILY -like	34.4	transport.nitrate	(at1g69850 : 691.0) Encodes an inducible component of low-affinity nitrate uptake. mRNA found primarily in root hairs and the epidermis of roots.; nitrate transporter 1:2 (NRT1:2); FUNCTIONS IN: transporter activity, calcium ion binding; INVOLVED IN: response to nematode; LOCATED IN: plasma membrane, membrane; EXPRESSED IN: 22 plant structures; EXPRESSED DURING: 13 growth stages; CONTAINS InterPr…
Medtr_v1_032406	MtrunA17_Chr5g0417371	0	0	1.47	0	0.45	2.53	0	0	0	0	0	0	1	1	1	0	-0.93	-1.32	0	1	1	0	1	0	0	0	0	0	0	0	1	1	0	0	0	0	1	1	0	0	ribonuclease 3-like	ribonuclease 3-like	27.1.19	RNA.processing.ribonucleases	(at1g14220 : 343.0) Ribonuclease T2 family protein; FUNCTIONS IN: ribonuclease T2 activity, endoribonuclease activity, RNA binding; INVOLVED IN: N-terminal protein myristoylation; LOCATED IN: endomembrane system; EXPRESSED IN: sperm cell, root, egg cell; CONTAINS InterPro DOMAIN/s: Ribonuclease T2 (InterPro:IPR001568), Ribonuclease T2, active site (InterPro:IPR018188); BEST Arabidopsis thaliana p…
Medtr_v1_092070	MtrunA17_Chr5g0420811	0.64	0.8	2.14	0	1.07	2.58	0	0	0	0	0	1	1	1	1	0	-0.54	-0.89	0	1	1	0	1	0	0	0	0	0	0	0	1	1	0	0	0	0	1	1	0	0	GDSL-like lipase acylhydrolase	GDSL-like lipase acylhydrolase	26.28	misc.GDSL-motif lipase	(gnl|cdd|58514 : 277.0) no description available & (at2g03980 : 260.0) GDSL-like Lipase/Acylhydrolase superfamily protein; FUNCTIONS IN: hydrolase activity, acting on ester bonds, carboxylesterase activity; INVOLVED IN: lipid metabolic process; LOCATED IN: endomembrane system; EXPRESSED IN: 24 plant structures; EXPRESSED DURING: 15 growth stages; CONTAINS InterPro DOMAIN/s: Lipase, GDSL (InterPro…
Medtr_v1_033167	MtrunA17_Chr5g0423141	0.61	1.34	0	0	1.88	0	0	0	0	0	0	1	0	1	1	0	-0.78	-0.6	0	1	1	0	1	0	0	0	0	0	0	0	1	1	0	0	0	0	1	1	0	0	zinc finger 6-like	zinc finger 6-like	27.3.11	RNA.regulation of transcription.C2H2 zinc finger family	(at1g68360 : 156.0) C2H2 and C2HC zinc fingers superfamily protein; FUNCTIONS IN: sequence-specific DNA binding transcription factor activity; INVOLVED IN: regulation of transcription; LOCATED IN: intracellular; EXPRESSED IN: 12 plant structures; EXPRESSED DURING: 4 anthesis, F mature embryo stage, petal differentiation and expansion stage, E expanded cotyledon stage, D bilateral stage; CONTAINS …
Medtr_v1_033395	MtrunA17_Chr5g0424201	0	1.4	1.46	0	1.54	1.65	0	0	0	0	0	1	1	1	1	0	-1.37	-1.43	0	1	1	0	1	0	0	0	0	0	0	0	1	1	0	0	0	0	1	1	0	0	flavonol synthase flavanone 3-hydroxylase	flavonol synthase flavanone 3-hydroxylase	16.8.4.1	secondary metabolism.flavonoids.flavonols.flavonol synthase (FLS)	(q07512|fls_pethy : 473.0) Flavonol synthase/flavanone 3-hydroxylase (EC 1.14.11.23) (EC 1.14.11.9) (FLS) - Petunia hybrida (Petunia) & (at5g08640 : 384.0) Encodes a flavonol synthase that catalyzes formation of flavonols from dihydroflavonols.; flavonol synthase 1 (FLS1); CONTAINS InterPro DOMAIN/s: Oxoglutarate/iron-dependent oxygenase (InterPro:IPR005123); BEST Arabidopsis thaliana protein mat…
Medtr_v1_033612	MtrunA17_Chr5g0425431	0	0.84	0	0	0.83	-0.44	0	0	0	0	0	1	0	1	1	0	-0.65	-0.72	0	1	1	0	1	0	0	0	0	0	0	0	1	1	0	0	0	0	1	1	0	0	glycoside hydrolase family 3 amino-terminal domain	glycoside hydrolase family 3 amino-terminal domain	10.6.2	cell wall.degradation.mannan-xylose-arabinose-fucose	(at1g78060 : 974.0) Glycosyl hydrolase family protein; FUNCTIONS IN: hydrolase activity, hydrolyzing O-glycosyl compounds; INVOLVED IN: carbohydrate metabolic process; LOCATED IN: apoplast, cell wall, chloroplast, plant-type cell wall; EXPRESSED IN: 22 plant structures; EXPRESSED DURING: 13 growth stages; CONTAINS InterPro DOMAIN/s: Glycoside hydrolase, family 3, N-terminal (InterPro:IPR001764), …
Medtr_v1_034177	MtrunA17_Chr5g0429511	0	0	1.28	0	0	0.57	0	0	0	0	0	0	1	1	1	0	-0.83	-0.65	0	1	1	0	1	0	0	0	0	0	0	0	1	1	0	0	0	0	1	1	0	0	laccase-4-like	laccase-4-like	16.1	secondary metabolism.simple phenols	(at2g38080 : 849.0) Encodes a protein with similarity to putative laccase, a member of laccase family (17 members in Arabidopsis). Might be involved in cell wall biosynthesis. Mutants have a mild irregular xylem phenotype.; IRREGULAR XYLEM 12 (IRX12); FUNCTIONS IN: laccase activity; INVOLVED IN: secondary cell wall biogenesis; LOCATED IN: endomembrane system, apoplast; EXPRESSED IN: 24 plant stru…
Medtr_v1_035418	MtrunA17_Chr5g0438971	0	0	2.5	0	0.73	1.18	0	0	0	0	0	0	1	1	1	0	-0.82	-0.68	0	1	1	0	1	0	0	0	0	0	0	0	1	1	0	0	0	0	1	1	0	0	tyrosine specific phosphatase family	tyrosine specific phosphatase family	29.4	protein.postranslational modification	(at1g05000 : 290.0) Phosphotyrosine protein phosphatases superfamily protein; FUNCTIONS IN: phosphatase activity, protein tyrosine phosphatase activity, phosphoprotein phosphatase activity; INVOLVED IN: dephosphorylation; LOCATED IN: cellular_component unknown; EXPRESSED IN: 12 plant structures; EXPRESSED DURING: 8 growth stages; CONTAINS InterPro DOMAIN/s: Protein-tyrosine phosphatase, active si…
Medtr_v1_035421	MtrunA17_Chr5g0439011	0	0	1.08	0	0	1.21	0	0	0	0	0	0	1	1	1	0	-1.25	-0.75	0	1	1	0	1	0	0	0	0	0	0	0	1	1	0	0	0	0	1	1	0	0	1-aminocyclopropane-1-carboxylate oxidase	1-aminocyclopropane-1-carboxylate oxidase	17.5.1.2	hormone metabolism.ethylene.synthesis-degradation.1-aminocyclopropane-1-carboxylate oxidase	(q08507|acco3_pethy : 488.0) 1-aminocyclopropane-1-carboxylate oxidase 3 (EC 1.14.17.4) (ACC oxidase 3) (Ethylene-forming enzyme) (EFE) - Petunia hybrida (Petunia) & (at1g05010 : 448.0) Encodes 1-aminocyclopropane-1-carboxylate oxidase; ethylene-forming enzyme (EFE); FUNCTIONS IN: 1-aminocyclopropane-1-carboxylate oxidase activity; INVOLVED IN: response to fungus, ethylene biosynthetic process; E…
Medtr_v1_035735	MtrunA17_Chr5g0441431	0	0.74	0	-0.31	1.18	0	0	0	0	0	0	1	0	1	1	0	-1.02	-0.53	0	1	1	0	1	0	0	0	0	0	0	0	1	1	0	0	0	0	1	1	0	0	Clavata3 ESR (CLE) gene family member 21	Clavata3 ESR (CLE) gene family member 21	35.2	not assigned.unknown	no hits & (original description: len=92 type=prot chr=MtrunA17Chr5 strand=+ gn=MtrunA17Chr5g0441431 begin=39899436 end=39900494 def=hypothetical protein)
Medtr_v1_035915	MtrunA17_Chr5g0442881	0	0	2.37	-0.84	0	3.29	0	0	0	0	0	0	1	1	1	0	-1.28	-1.03	0	1	1	0	1	0	0	0	0	0	0	0	1	1	0	0	0	0	1	1	0	0	hypothetical protein MTR_5g091100, partial	hypothetical protein MTR_5g091100, partial	35.2	not assigned.unknown	no hits & (original description: len=194 begin=40877510 chr=MtrunA17Chr5 gn=MtrunA17Chr5g0442881 strand=+ type=prot end=40878305 def=hypothetical protein)
Medtr_v1_036376	MtrunA17_Chr5g0446921	0	0	1.01	0	0	0.55	0	0	0	0	0	0	1	1	1	0	-0.52	-0.68	0	1	1	0	1	0	0	0	0	0	0	0	1	1	0	0	0	0	1	1	0	0	E3 ubiquitin ligase RIE1	E3 ubiquitin ligase RIE1	29.5.11.4.2	protein.degradation.ubiquitin.E3.RING	(at5g55970 : 413.0) RING/U-box superfamily protein; FUNCTIONS IN: zinc ion binding; LOCATED IN: chloroplast; EXPRESSED IN: 15 plant structures; EXPRESSED DURING: LP.06 six leaves visible, LP.04 four leaves visible, 4 anthesis, 4 leaf senescence stage, petal differentiation and expansion stage; CONTAINS InterPro DOMAIN/s: Zinc finger, RING-type (InterPro:IPR001841), Zinc finger, C3HC4 RING-type (I…
Medtr_v1_036432	MtrunA17_Chr5g0447341	0	0.81	3.29	0.58	1.28	2.99	0	0	0	0	0	1	1	1	1	0	-0.86	-0.67	0	1	1	0	1	0	0	0	0	0	0	0	1	1	0	0	0	0	1	1	0	0	glucose-1-phosphate adenylyltransferase small subunit chloroplastic	glucose-1-phosphate adenylyltransferase small subunit chloroplastic	2.1.2.1	major CHO metabolism.synthesis.starch.AGPase	(p52416|glgs1_vicfa : 926.0) Glucose-1-phosphate adenylyltransferase small subunit 1, chloroplast precursor (EC 2.7.7.27) (ADP-glucose synthase) (ADP-glucose pyrophosphorylase) (AGPase B) (Alpha-D-glucose-1-phosphate adenyl transferase) - Vicia faba (Broad bean) & (at5g48300 : 872.0) Encodes the small subunit of ADP-glucose pyrophosphorylase. The small subunit is the catalytic isoform responsible…
Medtr_v1_038387	MtrunA17_Chr6g0452171	0	0	2.41	0	-0.48	1.81	0	0	0	0	0	0	1	1	1	0	-0.56	-0.51	0	1	1	0	1	0	0	0	0	0	0	0	1	1	0	0	0	0	1	1	0	0	ABC transporter B family	ABC transporter B family	34.16	transport.ABC transporters and multidrug resistance systems	(at3g28345 : 1661.0) ABC transporter family protein; FUNCTIONS IN: ATPase activity, coupled to transmembrane movement of substances; INVOLVED IN: transport, transmembrane transport; LOCATED IN: plasma membrane; EXPRESSED IN: shoot apex, inflorescence meristem, cotyledon, hypocotyl, flower; EXPRESSED DURING: petal differentiation and expansion stage; CONTAINS InterPro DOMAIN/s: ATPase, AAA+ type, …
Medtr_v1_038827	MtrunA17_Chr6g0459351	0.77	1.98	2.47	1.89	3.64	0.82	0	0	0	0	1	1	1	1	1	0	-1.22	-1.79	0	1	1	0	1	0	0	0	0	0	0	0	1	1	0	0	0	0	1	1	0	0	short-chain dehydrogenase reductase	short-chain dehydrogenase reductase	26.22	misc.short chain dehydrogenase/reductase (SDR)	(at2g47140 : 228.0) NAD(P)-binding Rossmann-fold superfamily protein; FUNCTIONS IN: oxidoreductase activity, binding, catalytic activity; INVOLVED IN: oxidation reduction, metabolic process; LOCATED IN: cellular_component unknown; EXPRESSED IN: 6 plant structures; EXPRESSED DURING: 4 anthesis, LP.10 ten leaves visible, petal differentiation and expansion stage, LP.08 eight leaves visible, LP.12 t…
Medtr_v1_038857	MtrunA17_Chr6g0460091	0	0.77	0	0	0.66	0	0	0	0	0	0	1	0	1	1	0	-1.26	-0.88	0	1	1	0	1	0	0	0	0	0	0	0	1	1	0	0	0	0	1	1	0	0	neoxanthin synthase	neoxanthin synthase	35.2	not assigned.unknown	(at1g67080 : 210.0) Encodes a protein involved in the photoprotection of PSII. An aba4-1 mutant completely lacks neoxanthin,a component of the chromophore of the peripheral antenna system in PSII. ABA4 is required for neoxanthin biosynthesis, an intermediary step in abscisic acid biosynthesis, but no catalytic activity has been detected for the ABA4 protein.; abscisic acid (ABA)-deficient 4 (ABA4…
Medtr_v1_081976	MtrunA17_Chr6g0468791	0	1	1.23	0	0	0.8	0	0	0	0	0	0	1	1	1	0	-0.64	-0.56	0	1	1	0	1	0	0	0	0	0	0	0	1	1	0	0	0	0	1	1	0	0	stress up-regulated Nod 19	stress up-regulated Nod 19	35.2	not assigned.unknown	(gnl|cdd|71153 : 552.0) no description available & (at5g61820 : 461.0) FUNCTIONS IN: molecular_function unknown; INVOLVED IN: biological_process unknown; LOCATED IN: vacuole; EXPRESSED IN: 24 plant structures; EXPRESSED DURING: 15 growth stages; CONTAINS InterPro DOMAIN/s: Stress up-regulated Nod 19 (InterPro:IPR011692); Has 30201 Blast hits to 17322 proteins in 780 species: Archae - 12; Bacteria…
Medtr_v1_076332	MtrunA17_Chr6g0477471	0	0	1.91	0	0	0.79	0	0	0	0	0	0	1	1	1	0	-1.77	-1.55	0	1	1	0	1	0	0	0	0	0	0	0	1	1	0	0	0	0	1	1	0	0	plant F12B17-70	plant F12B17-70	35.2	not assigned.unknown	(at4g31330 : 265.0) Protein of unknown function, DUF599; FUNCTIONS IN: molecular_function unknown; INVOLVED IN: biological_process unknown; LOCATED IN: endomembrane system; EXPRESSED IN: 14 plant structures; EXPRESSED DURING: LP.06 six leaves visible, LP.04 four leaves visible, 4 anthesis, petal differentiation and expansion stage, LP.08 eight leaves visible; CONTAINS InterPro DOMAIN/s: Protein o…
Medtr_v1_040160	MtrunA17_Chr6g0481911	0	0	1.19	0.39	-0.72	0.74	0	0	0	0	0	0	1	1	1	0	-1.02	-0.92	0	1	1	0	1	0	0	0	0	0	0	0	1	1	0	0	0	0	1	1	0	0	21 kDa seed -like	21 kDa seed -like	20.1.7.6.1	stress.biotic.PR-proteins.proteinase inhibitors.trypsin inhibitor	(at1g17860 : 173.0) Kunitz family trypsin and protease inhibitor protein; FUNCTIONS IN: endopeptidase inhibitor activity; INVOLVED IN: biological_process unknown; LOCATED IN: apoplast, cell wall; EXPRESSED IN: 17 plant structures; EXPRESSED DURING: 13 growth stages; CONTAINS InterPro DOMAIN/s: Proteinase inhibitor I3, Kunitz legume (InterPro:IPR002160), Kunitz inhibitor ST1-like (InterPro:IPR0110…
Medtr_v1_040475	MtrunA17_Chr6g0485141	0.58	0	1.93	0.86	0	2.82	0	0	0	0	1	0	1	1	1	0	-0.76	-0.74	0	1	1	0	1	0	0	0	0	0	0	0	1	1	0	0	0	0	1	1	0	0	leucine-rich repeat extensin 4	leucine-rich repeat extensin 4	10.5.3	cell wall.cell wall proteins.LRR	(at3g24480 : 545.0) Leucine-rich repeat (LRR) family protein; FUNCTIONS IN: structural constituent of cell wall; LOCATED IN: cell wall, plant-type cell wall; EXPRESSED IN: 22 plant structures; EXPRESSED DURING: 13 growth stages; CONTAINS InterPro DOMAIN/s: Leucine-rich repeat-containing N-terminal domain, type 2 (InterPro:IPR013210), Leucine-rich repeat (InterPro:IPR001611); BEST Arabidopsis thal…
Medtr_v1_040853	MtrunA17_Chr6g0488521	0	0	1.67	0	0	1.14	0	0	0	0	0	0	1	1	1	0	-1.28	-0.54	0	1	1	0	1	0	0	0	0	0	0	0	1	1	0	0	0	0	1	1	0	0	S-adenosyl-L-methionine-dependent methyltransferase	S-adenosyl-L-methionine-dependent methyltransferase	35.2	not assigned.unknown	(at4g29590 : 385.0) S-adenosyl-L-methionine-dependent methyltransferases superfamily protein; FUNCTIONS IN: methyltransferase activity; INVOLVED IN: metabolic process; LOCATED IN: chloroplast; EXPRESSED IN: 23 plant structures; EXPRESSED DURING: 13 growth stages; CONTAINS InterPro DOMAIN/s: Methyltransferase type 11 (InterPro:IPR013216); BEST Arabidopsis thaliana protein match is: S-adenosyl-L-me…
Medtr_v1_042249	MtrunA17_Chr7g0220211	0	0	2.42	0	0	2.27	0	0	0	0	0	0	1	1	1	0	-0.97	-0.67	0	1	1	0	1	0	0	0	0	0	0	0	1	1	0	0	0	0	1	1	0	0	chalcone and stilbene synthase family	chalcone and stilbene synthase family	16.8.2.1	secondary metabolism.flavonoids.chalcones.naringenin-chalcone synthase	(p30074|chs2_medsa : 790.0) Chalcone synthase 2 (EC 2.3.1.74) (Naringenin-chalcone synthase 2) - Medicago sativa (Alfalfa) & (at5g13930 : 669.0) Encodes chalcone synthase (CHS), a key enzyme involved in the biosynthesis of flavonoids. Required for the accumulation of purple anthocyanins in leaves and stems. Also involved in the regulation of auxin transport and the modulation of root gravitropism…
Medtr_v1_043554	MtrunA17_Chr7g0235021	0	0	2.23	0	0.61	2.46	0	0	0	0	0	0	1	1	1	0	-1.05	-0.94	0	1	1	0	1	0	0	0	0	0	0	0	1	1	0	0	0	0	1	1	0	0	quinone-oxidoreductase chloroplastic	quinone-oxidoreductase chloroplastic	26.7	misc.oxidases - copper, flavone etc	(at4g13010 : 422.0) Oxidoreductase, zinc-binding dehydrogenase family protein; FUNCTIONS IN: oxidoreductase activity, zinc ion binding; INVOLVED IN: oxidation reduction; LOCATED IN: chloroplast thylakoid membrane, chloroplast, plasma membrane, vacuole; EXPRESSED IN: 25 plant structures; EXPRESSED DURING: 15 growth stages; CONTAINS InterPro DOMAIN/s: GroES-like (InterPro:IPR011032), Alcohol dehydr…
Medtr_v1_091650	MtrunA17_Chr7g0236731	0.72	0.88	4.32	1.04	2.03	4.07	0	0	0	0	1	1	1	1	1	0	-0.71	-1.13	0	1	1	0	1	0	0	0	0	0	0	0	1	1	0	0	0	0	1	1	0	0	glycoside hydrolase family 1	glycoside hydrolase family 1	26.16	misc.myrosinases-lectin-jacalin	(gnl|cdd|35845 : 290.0) no description available & (gnl|cdd|84629 : 227.0) no description available & (at3g60130 : 188.0) beta glucosidase 16 (BGLU16); FUNCTIONS IN: cation binding, hydrolase activity, hydrolyzing O-glycosyl compounds, catalytic activity; INVOLVED IN: carbohydrate metabolic process; LOCATED IN: endomembrane system; EXPRESSED IN: 23 plant structures; EXPRESSED DURING: 13 growth st…
Medtr_v1_043630	MtrunA17_Chr7g0237441	0	0.74	2.52	0.73	1.98	2	0	0	0	0	0	1	1	1	1	0	-0.51	-0.86	0	1	1	0	1	0	0	0	0	0	0	0	1	1	0	0	0	0	1	1	0	0	laccase diphenol oxidase family	laccase diphenol oxidase family	16.1	secondary metabolism.simple phenols	(at5g60020 : 884.0) putative laccase, a member of laccase family of genes (17 members in Arabidopsis).; laccase 17 (LAC17); FUNCTIONS IN: laccase activity; INVOLVED IN: oxidation reduction, lignin catabolic process; LOCATED IN: endomembrane system, apoplast; EXPRESSED IN: 14 plant structures; EXPRESSED DURING: LP.04 four leaves visible, 4 anthesis, C globular stage, petal differentiation and expa…
Medtr_v1_044434	MtrunA17_Chr7g0246461	0	0	1.73	0.34	0.62	0.97	0	0	0	0	0	0	1	1	1	0	-1.12	-0.59	0	1	1	0	1	0	0	0	0	0	0	0	1	1	0	0	0	0	1	1	0	0	Subtilisin-like protease	Subtilisin-like protease	29.5.1	protein.degradation.subtilases	(at1g01900 : 741.0) Encodes AtSBT1.1, a subtilisin-like serine protease. Cleaves the phytosulfokine AtPSK4, a growth promoting peptide.; SBTI1.1; FUNCTIONS IN: serine-type endopeptidase activity; INVOLVED IN: proteolysis, negative regulation of catalytic activity; LOCATED IN: extracellular matrix, apoplast, cell wall; EXPRESSED IN: 19 plant structures; EXPRESSED DURING: 11 growth stages; CONTAINS…
Medtr_v1_044589	MtrunA17_Chr7g0247871	0	0	1.9	0	0	1.56	0	0	0	0	0	0	1	1	1	0	-1.1	-0.63	0	1	1	0	1	0	0	0	0	0	0	0	1	1	0	0	0	0	1	1	0	0	ascorbate chloroplastic-like	ascorbate chloroplastic-like	34.2	transport.sugars	(at4g00370 : 760.0) Encodes an inorganic phosphate transporter (PHT4;4).; ANTR2; FUNCTIONS IN: organic anion transmembrane transporter activity, inorganic phosphate transmembrane transporter activity; INVOLVED IN: transmembrane transport; LOCATED IN: chloroplast, plastid; EXPRESSED IN: 23 plant structures; EXPRESSED DURING: 13 growth stages; CONTAINS InterPro DOMAIN/s: Major facilitator superfami…
Medtr_v1_044839	MtrunA17_Chr7g0249811	0	0	2.01	0.47	0.59	0.94	0	0	0	0	0	0	1	1	1	0	-1.06	-0.65	0	1	1	0	1	0	0	0	0	0	0	0	1	1	0	0	0	0	1	1	0	0	helix loop helix DNA-binding domain	helix loop helix DNA-binding domain	27.3.6	RNA.regulation of transcription.bHLH,Basic Helix-Loop-Helix family	(at4g37850 : 115.0) basic helix-loop-helix (bHLH) DNA-binding superfamily protein; FUNCTIONS IN: DNA binding, sequence-specific DNA binding transcription factor activity; INVOLVED IN: regulation of transcription; LOCATED IN: nucleus; CONTAINS InterPro DOMAIN/s: Helix-loop-helix DNA-binding domain (InterPro:IPR001092), Helix-loop-helix DNA-binding (InterPro:IPR011598); BEST Arabidopsis thaliana pr…
Medtr_v1_044937	MtrunA17_Chr7g0250431	0	0	1.1	0	0	1.28	0	0	0	0	0	0	1	1	1	0	-1.03	-1.1	0	1	1	0	1	0	0	0	0	0	0	0	1	1	0	0	0	0	1	1	0	0	LRR receptor-like kinase family	LRR receptor-like kinase family	30.2.12	signalling.receptor kinases.leucine rich repeat XII	(at4g08850 : 202.0) Leucine-rich repeat receptor-like protein kinase family protein; FUNCTIONS IN: kinase activity; INVOLVED IN: protein amino acid phosphorylation; LOCATED IN: plasma membrane, membrane; EXPRESSED IN: 23 plant structures; EXPRESSED DURING: 13 growth stages; CONTAINS InterPro DOMAIN/s: Protein kinase, ATP binding site (InterPro:IPR017441), Protein kinase, catalytic domain (InterPr…
Medtr_v1_045129	MtrunA17_Chr7g0252331	0	0.96	3.55	0.71	1.76	4.28	0	0	0	0	0	1	1	1	1	0	-1.33	-1.38	0	1	1	0	1	0	0	0	0	0	0	0	1	1	0	0	0	0	1	1	0	0	chalcone synthase	chalcone synthase	16.8.2.1	secondary metabolism.flavonoids.chalcones.naringenin-chalcone synthase	(p51075|chsy_betve : 685.0) Chalcone synthase (EC 2.3.1.74) (Naringenin-chalcone synthase) - Betula verrucosa (White birch) (Betula pendula) & (at5g13930 : 661.0) Encodes chalcone synthase (CHS), a key enzyme involved in the biosynthesis of flavonoids. Required for the accumulation of purple anthocyanins in leaves and stems. Also involved in the regulation of auxin transport and the modulation of…
Medtr_v1_045148	MtrunA17_Chr7g0252571	0	0	1.67	0.98	0.43	1.89	0	0	0	0	0	0	1	1	1	0	-0.96	-0.74	0	1	1	0	1	0	0	0	0	0	0	0	1	1	0	0	0	0	1	1	0	0	plant MAC12-16	plant MAC12-16	35.2	not assigned.unknown	no hits & (original description: len=210 end=39443903 begin=39442569 chr=MtrunA17Chr7 strand=+ gn=MtrunA17Chr7g0252571 type=prot def=hypothetical protein)
Medtr_v1_045149	MtrunA17_Chr7g0252581	0	0	1.15	0	0.75	1.52	0	0	0	0	0	0	1	1	1	0	-0.87	-0.72	0	1	1	0	1	0	0	0	0	0	0	0	1	1	0	0	0	0	1	1	0	0	plant MAC12-16	plant MAC12-16	35.2	not assigned.unknown	(at5g47920 : 94.0) unknown protein; BEST Arabidopsis thaliana protein match is: unknown protein (TAIR:AT5G13880.1); Has 1807 Blast hits to 1807 proteins in 277 species: Archae - 0; Bacteria - 0; Metazoa - 736; Fungi - 347; Plants - 385; Viruses - 0; Other Eukaryotes - 339 (source: NCBI BLink). & (reliability: 188.0) & (original description: len=190 begin=39449625 chr=MtrunA17Chr7 strand=+ gn=Mtru…
Medtr_v1_082598	MtrunA17_Chr7g0260061	0	0	1.55	0.5	0	1.36	0	0	0	0	0	0	1	1	1	0	-1	-0.51	0	1	1	0	1	0	0	0	0	0	0	0	1	1	0	0	0	0	1	1	0	0	non-specific lipid-transfer At2g13820	non-specific lipid-transfer At2g13820	26.21	misc.protease inhibitor/seed storage/lipid transfer protein (LTP) family protein	(at3g22600 : 95.5) Bifunctional inhibitor/lipid-transfer protein/seed storage 2S albumin superfamily protein; FUNCTIONS IN: lipid binding; INVOLVED IN: lipid transport; LOCATED IN: anchored to membrane; EXPRESSED IN: 14 plant structures; EXPRESSED DURING: 10 growth stages; CONTAINS InterPro DOMAIN/s: Bifunctional inhibitor/plant lipid transfer protein/seed storage (InterPro:IPR016140), Plant lipi…
Medtr_v1_045959	MtrunA17_Chr7g0262201	0	0.72	1.85	0.37	0.85	1.25	0	0	0	0	0	1	1	1	1	0	-0.79	-0.96	0	1	1	0	1	0	0	0	0	0	0	0	1	1	0	0	0	0	1	1	0	0	Tyrosine decarboxylase 1	Tyrosine decarboxylase 1	16.4.1	secondary metabolism.N misc.alkaloid-like	(at2g20340 : 739.0) Pyridoxal phosphate (PLP)-dependent transferases superfamily protein; FUNCTIONS IN: pyridoxal phosphate binding, carboxy-lyase activity, catalytic activity, tyrosine decarboxylase activity; INVOLVED IN: response to wounding, cellular amino acid metabolic process; LOCATED IN: cellular_component unknown; EXPRESSED IN: 22 plant structures; EXPRESSED DURING: 13 growth stages; CONT…
Medtr_v1_046126	MtrunA17_Chr7g0263551	0	0	1.53	0	0	1.41	0	0	0	0	0	0	1	1	1	0	-1.14	-0.73	0	1	1	0	1	0	0	0	0	0	0	0	1	1	0	0	0	0	1	1	0	0	thioredoxin chloroplastic	thioredoxin chloroplastic	35.1	not assigned.no ontology	(at2g37240 : 322.0) Thioredoxin superfamily protein; FUNCTIONS IN: oxidoreductase activity, antioxidant activity; INVOLVED IN: biological_process unknown; LOCATED IN: chloroplast; EXPRESSED IN: 21 plant structures; EXPRESSED DURING: 14 growth stages; CONTAINS InterPro DOMAIN/s: Thioredoxin fold (InterPro:IPR012335), Alkyl hydroperoxide reductase/ Thiol specific antioxidant/ Mal allergen (InterPro…
Medtr_v1_046273	MtrunA17_Chr7g0265041	0	0.59	1.41	0	0.34	0.66	0	0	0	0	0	0	1	1	1	0	-0.86	-0.79	0	1	1	0	1	0	0	0	0	0	0	0	1	1	0	0	0	0	1	1	0	0	UDP-glucosyltransferase family	UDP-glucosyltransferase family	26.2	misc.UDP glucosyl and glucoronyl transferases	(at2g36750 : 509.0) UDP-glucosyl transferase 73C1 (UGT73C1); CONTAINS InterPro DOMAIN/s: UDP-glucuronosyl/UDP-glucosyltransferase (InterPro:IPR002213); BEST Arabidopsis thaliana protein match is: don-glucosyltransferase 1 (TAIR:AT2G36800.1); Has 7705 Blast hits to 7611 proteins in 415 species: Archae - 0; Bacteria - 205; Metazoa - 2197; Fungi - 31; Plants - 5129; Viruses - 79; Other Eukaryotes - …
Medtr_v1_065881	MtrunA17_Chr7g0266071	0	0	1.46	0.4	0.81	0.74	0	0	0	0	0	0	1	1	1	0	-0.73	-1.14	0	1	1	0	1	0	0	0	0	0	0	0	1	1	0	0	0	0	1	1	0	0	peptidoglycan-binding domain	peptidoglycan-binding domain	10.6	cell wall.degradation	(at3g52790 : 105.0) peptidoglycan-binding LysM domain-containing protein; FUNCTIONS IN: molecular_function unknown; INVOLVED IN: cell wall macromolecule catabolic process; LOCATED IN: endomembrane system; CONTAINS InterPro DOMAIN/s: Peptidoglycan-binding lysin domain (InterPro:IPR018392); BEST Arabidopsis thaliana protein match is: peptidoglycan-binding LysM domain-containing protein (TAIR:AT4G25…
Medtr_v1_046686	MtrunA17_Chr7g0271321	0	0	0.91	0.5	0	2.01	0	0	0	0	0	0	1	1	1	0	-1.5	-0.96	0	1	1	0	1	0	0	0	0	0	0	0	1	1	0	0	0	0	1	1	0	0	ribosomal S12	ribosomal S12	35.2	not assigned.unknown	no hits & (original description: len=83 end=52775430 type=prot gn=MtrunA17Chr7g0271321 chr=MtrunA17Chr7 strand=- begin=52774678 def=hypothetical protein)
Medtr_v1_046852	MtrunA17_Chr7g0273121	0	0	1.11	-0.53	0.75	1.09	0	0	0	0	0	0	1	1	1	0	-0.67	-0.57	0	1	1	0	1	0	0	0	0	0	0	0	1	1	0	0	0	0	1	1	0	0	hypothetical protein MTR_7g113870	hypothetical protein MTR_7g113870	35.2	not assigned.unknown	no hits & (original description: len=134 strand=+ gn=MtrunA17Chr7g0273121 chr=MtrunA17Chr7 type=prot begin=53974957 end=53975568 def=hypothetical protein)
Medtr_v1_047006	MtrunA17_Chr7g0275011	0	0.73	0	0.92	2.21	0	0	0	0	0	0	1	0	1	1	0	-1.04	-0.82	0	1	1	0	1	0	0	0	0	0	0	0	1	1	0	0	0	0	1	1	0	0	GDSL esterase lipase At5g33370-like	GDSL esterase lipase At5g33370-like	26.28	misc.GDSL-motif lipase	(at5g33370 : 499.0) GDSL-like Lipase/Acylhydrolase superfamily protein; FUNCTIONS IN: hydrolase activity, acting on ester bonds, carboxylesterase activity; INVOLVED IN: lipid metabolic process; LOCATED IN: endomembrane system; EXPRESSED IN: 15 plant structures; EXPRESSED DURING: 7 growth stages; CONTAINS InterPro DOMAIN/s: Lipase, GDSL (InterPro:IPR001087); BEST Arabidopsis thaliana protein match…
Medtr_v1_047118	MtrunA17_Chr7g0276401	0	0	1.21	-0.46	0.46	1.36	0	0	0	0	0	0	1	1	1	0	-0.61	-0.63	0	1	1	0	1	0	0	0	0	0	0	0	1	1	0	0	0	0	1	1	0	0	Caffeic acid 3-O-methyltransferase	Caffeic acid 3-O-methyltransferase	16.2.1.9	secondary metabolism.phenylpropanoids.lignin biosynthesis.COMT	(q9fqy8|comt1_capan : 400.0) Caffeic acid 3-O-methyltransferase (EC 2.1.1.68) (S-adenosysl-L-methionine:caffeic acid 3-O-methyltransferase) (COMT) (CAOMT) - Capsicum annuum (Bell pepper) & (at5g54160 : 389.0) A caffeic acid/5-hydroxyferulic acid O-methyltransferase. Interacts with 14-4-3 proteins in yeast 2 hybrid assay. AtOMT1 (At5g54160) encodes a flavonol 3√≠-O-methyltransferase that is highly…
Medtr_v1_077323	MtrunA17_Chr8g0346741	0	0.83	1.09	0	0.91	1.4	0	0	0	0	0	1	1	1	1	0	-0.76	-0.66	0	1	1	0	1	0	0	0	0	0	0	0	1	1	0	0	0	0	1	1	0	0	ethylene-responsive transcription factor ERF023-like	ethylene-responsive transcription factor ERF023-like	27.3.3	RNA.regulation of transcription.AP2/EREBP, APETALA2/Ethylene-responsive element binding protein family	(at1g01250 : 142.0) encodes a member of the DREB subfamily A-4 of ERF/AP2 transcription factor family. The protein contains one AP2 domain. There are 17 members in this subfamily including TINY.; Integrase-type DNA-binding superfamily protein; FUNCTIONS IN: DNA binding, sequence-specific DNA binding transcription factor activity; INVOLVED IN: regulation of transcription, DNA-dependent; LOCATED IN…
Medtr_v1_090070	MtrunA17_Chr8g0359251	0	0.89	1.68	0.54	0	2.88	0	0	0	0	0	0	1	1	1	0	-0.77	-0.59	0	1	1	0	1	0	0	0	0	0	0	0	1	1	0	0	0	0	1	1	0	0	HXXXD-type acyl-transferase family	HXXXD-type acyl-transferase family	16.2	secondary metabolism.phenylpropanoids	(at5g67150 : 289.0) HXXXD-type acyl-transferase family protein; FUNCTIONS IN: transferase activity, transferring acyl groups other than amino-acyl groups, transferase activity; INVOLVED IN: biological_process unknown; LOCATED IN: cellular_component unknown; EXPRESSED IN: 22 plant structures; EXPRESSED DURING: 13 growth stages; CONTAINS InterPro DOMAIN/s: Transferase (InterPro:IPR003480); BEST Ara…
Medtr_v1_050209	MtrunA17_Chr8g0364651	0	0.8	1.05	0	0.58	1.9	0	0	0	0	0	1	1	1	1	0	-0.59	-0.74	-0.4	1	1	0	1	0	0	0	0	0	0	0	1	1	0	0	0	0	1	1	0	0	cytochrome P450 89A2-like	cytochrome P450 89A2-like	26.1	misc.cytochrome P450	(at1g64940 : 498.0) member of CYP89A; "cytochrome P450, family 87, subfamily A, polypeptide 6" (CYP89A6); FUNCTIONS IN: electron carrier activity, monooxygenase activity, iron ion binding, oxygen binding, heme binding; INVOLVED IN: oxidation reduction; LOCATED IN: endomembrane system; CONTAINS InterPro DOMAIN/s: Cytochrome P450 (InterPro:IPR001128), Cytochrome P450, conserved site (InterPro:IPR01…
Medtr_v1_050377	MtrunA17_Chr8g0366881	0.67	0.58	2.48	0	0.48	1.78	0	0	0	0	0	0	1	1	1	0	-0.91	-0.57	-0.49	1	1	0	1	0	0	0	0	0	0	0	1	1	0	0	0	0	1	1	0	0	auxin-responsive IAA8	auxin-responsive IAA8	27.3.40	RNA.regulation of transcription.Aux/IAA family	(at5g65670 : 372.0) auxin (indole-3-acetic acid) induced gene; indole-3-acetic acid inducible 9 (IAA9); CONTAINS InterPro DOMAIN/s: Aux/IAA-ARF-dimerisation (InterPro:IPR011525), AUX/IAA protein (InterPro:IPR003311); BEST Arabidopsis thaliana protein match is: indoleacetic acid-induced protein 8 (TAIR:AT2G22670.4); Has 2120 Blast hits to 2118 proteins in 85 species: Archae - 0; Bacteria - 0; Meta…
Medtr_v1_075972	MtrunA17_Chr8g0368831	0	0.99	3.09	0.4	1.43	3.49	0	0	0	0	0	1	1	1	1	0	-1.52	-1.45	0	1	1	0	1	0	0	0	0	0	0	0	1	1	0	0	0	0	1	1	0	0	Lipid transfer	Lipid transfer	26.21	misc.protease inhibitor/seed storage/lipid transfer protein (LTP) family protein	(at2g37870 : 130.0) Bifunctional inhibitor/lipid-transfer protein/seed storage 2S albumin superfamily protein; FUNCTIONS IN: lipid binding; INVOLVED IN: lipid transport; LOCATED IN: endomembrane system; EXPRESSED IN: 11 plant structures; EXPRESSED DURING: LP.06 six leaves visible, LP.04 four leaves visible, 4 anthesis, C globular stage, petal differentiation and expansion stage; CONTAINS InterPro…
Medtr_v1_050670	MtrunA17_Chr8g0370591	0.62	0	0	0.58	0	0.84	0	0	0	0	1	0	0	1	1	0	-1.18	-0.76	0	1	1	0	1	0	0	0	0	0	0	0	1	1	0	0	0	0	1	1	0	0	dirigent 19-like	dirigent 19-like	35.2	not assigned.unknown	no hits & (original description: len=190 end=33688333 type=prot strand=+ chr=MtrunA17Chr8 gn=MtrunA17Chr8g0370591 begin=33687761 def=Putative plant disease resistance response protein)
Medtr_v1_001740	MtrunA17_Chr8g0374801	0	0.86	0	-0.55	1.57	1.03	0	0	0	0	0	1	0	1	1	0	-1.48	-1.65	0.97	1	1	0	1	0	0	1	1	0	0	0	1	1	0	0	0	0	1	1	0	0	hypothetical protein PHAVU_003G245400g	hypothetical protein PHAVU_003G245400g	35.2	not assigned.unknown	no hits & (original description: len=102 end=36707120 type=prot strand=- chr=MtrunA17Chr8 gn=MtrunA17Chr8g0374801 begin=36706358 def=Putative encoded peptide)
Medtr_v1_083211	MtrunA17_Chr8g0382991	0	1.19	0	-0.54	0.52	0	0	0	0	0	0	1	0	1	1	0	-0.81	-0.56	0	1	1	0	1	0	0	0	0	0	0	0	1	1	0	0	0	0	1	1	0	0	stress enhanced chloroplastic	stress enhanced chloroplastic	20	stress	(at2g21970 : 152.0) stress enhanced protein 2 (SEP2) chlorophyll a/b-binding protein; stress enhanced protein 2 (SEP2); Has 34 Blast hits to 34 proteins in 10 species: Archae - 0; Bacteria - 0; Metazoa - 0; Fungi - 0; Plants - 34; Viruses - 0; Other Eukaryotes - 0 (source: NCBI BLink). & (reliability: 304.0) & (original description: len=194 begin=42434889 type=prot chr=MtrunA17Chr8 gn=MtrunA17Chr…
Medtr_v1_052459	MtrunA17_Chr8g0392551	0	1.12	2.43	0	1.04	2.39	0	0	0	0	0	1	1	1	1	0	-0.56	-0.61	0	1	1	0	1	0	0	0	0	0	0	0	1	1	0	0	0	0	1	1	0	0	late embryogenesis abundant	late embryogenesis abundant	35.2	not assigned.unknown	(at5g42860 : 266.0) unknown protein; FUNCTIONS IN: molecular_function unknown; INVOLVED IN: biological_process unknown; LOCATED IN: plasma membrane; EXPRESSED IN: 19 plant structures; EXPRESSED DURING: 11 growth stages; BEST Arabidopsis thaliana protein match is: unknown protein (TAIR:AT1G45688.1); Has 1807 Blast hits to 1807 proteins in 277 species: Archae - 0; Bacteria - 0; Metazoa - 736; Fungi…
Medtr_v1_052500	MtrunA17_Chr8g0392711	0	0	1.78	0.87	0	1.96	0	0	0	0	0	0	1	1	1	0	-0.56	-0.54	0	1	1	0	1	0	0	0	0	0	0	0	1	1	0	0	0	0	1	1	0	0	alpha-dioxygenase 2	alpha-dioxygenase 2	26.14	misc.oxygenases	(at1g73680 : 923.0) Encodes an alpha dioxygenase. Recombinant protein catalyzes the conversion of a wide range of fatty acids into 2(R)-hydroperoxy derivatives.; alpha dioxygenase (ALPHA DOX2); CONTAINS InterPro DOMAIN/s: Haem peroxidase (InterPro:IPR010255), Haem peroxidase, animal (InterPro:IPR002007); BEST Arabidopsis thaliana protein match is: Peroxidase superfamily protein (TAIR:AT3G01420.1)…
Medtr_v1_000707	NA	0	0.58	0	0	0.53	0	0	0	0	0	0	1	0	1	1	0	-0.54	-0.86	0	1	1	0	1	0	0	0	0	0	0	0	1	1	0	0	0	0	1	1	0	0	NA	NA	NA	NA	NA
Medtr_v1_010706	NA	0	0.57	0	0	1.22	0.42	0	0	0	0	0	1	0	1	1	0	-0.66	-0.57	0	1	1	0	1	0	0	0	0	0	0	0	1	1	0	0	0	0	1	1	0	0	NA	NA	NA	NA	NA
Medtr_v1_018198	NA	0	0.94	0	0	0.86	0.79	0	0	0	0	0	1	0	1	1	0	-0.66	-0.76	0.95	1	1	0	1	0	0	1	1	0	0	0	1	1	0	0	0	0	1	1	0	0	NA	NA	NA	NA	NA
Medtr_v1_025539	MtrunA17_Chr4g0042981	0	0.54	0	0.44	0.87	0.76	0	0	0	0	0	1	0	1	1	0	-1.65	-1.05	0	1	1	0	1	0	0	0	0	0	0	0	1	1	0	0	0	0	1	1	0	0	NA	NA	NA	NA	NA
Medtr_v1_029658	NA	0	0	3.66	0.54	1.82	3.98	0	0	0	0	0	0	1	1	1	0	-1.21	-0.7	0	1	1	0	1	0	0	0	0	0	0	0	1	1	0	0	0	0	1	1	0	0	NA	NA	NA	NA	NA
Medtr_v1_030728	NA	0	1.87	2.81	0	2.03	1.51	0	0	0	0	0	1	1	1	1	0	-0.91	-1.03	0	1	1	0	1	0	0	0	0	0	0	0	1	1	0	0	0	0	1	1	0	0	NA	NA	NA	NA	NA
Medtr_v1_034203	NA	0	0	1.48	1.16	1.8	2.51	0	0	0	0	0	0	1	1	1	0	-0.91	-0.78	0	1	1	0	1	0	0	0	0	0	0	0	1	1	0	0	0	0	1	1	0	0	NA	NA	NA	NA	NA
Medtr_v1_034702	NA	0	0.78	2.87	0	1.47	3.32	0	0	0	0	0	1	1	1	1	0	-1.12	-0.99	0	1	1	0	1	0	0	0	0	0	0	0	1	1	0	0	0	0	1	1	0	0	NA	NA	NA	NA	NA
Medtr_v1_038830	NA	0	1.02	1.73	1.59	1.92	1.02	0	0	0	0	0	1	1	1	1	0	-1.02	-1.58	0	1	1	0	1	0	0	0	0	0	0	0	1	1	0	0	0	0	1	1	0	0	NA	NA	NA	NA	NA
Medtr_v1_043019	NA	0	1.25	1.7	0	2.03	0.93	0	0	0	0	0	1	1	1	1	0	-0.93	-0.66	0	1	1	0	1	0	0	0	0	0	0	0	1	1	0	0	0	0	1	1	0	0	NA	NA	NA	NA	NA
Medtr_v1_045555	NA	0	1.28	1.87	1.07	1.93	1.54	0	0	0	0	0	1	1	1	1	0	-0.73	-0.67	0	1	1	0	1	0	0	0	0	0	0	0	1	1	0	0	0	0	1	1	0	0	NA	NA	NA	NA	NA
Medtr_v1_049680	MtrunA17_Chr8R0087870	0.91	1.14	1.44	1.18	2.57	1.9	0	0	0	0	1	1	1	1	1	0	-1.55	-1.28	0	1	1	0	1	0	0	0	0	0	0	0	1	1	0	0	0	0	1	1	0	0	NA	NA	NA	NA	NA
Medtr_v1_069099	NA	0	0.79	2.13	0	1.01	1.52	0	0	0	0	0	1	1	1	1	0	-0.51	-1.03	0	1	1	0	1	0	0	0	0	0	0	0	1	1	0	0	0	0	1	1	0	0	NA	NA	NA	NA	NA
Medtr_v1_073134	NA	0	0	1.15	0	0	0.88	0	0	0	0	0	0	1	1	1	0	-0.68	-0.54	0	1	1	0	1	0	0	0	0	0	0	0	1	1	0	0	0	0	1	1	0	0	NA	NA	NA	NA	NA
Medtr_v1_073248	NA	0	1.34	2.7	0	1.84	1.74	0	0	0	0	0	1	1	1	1	0	-1.88	-0.6	0	1	1	0	1	0	0	0	0	0	0	0	1	1	0	0	0	0	1	1	0	0	NA	NA	NA	NA	NA
Medtr_v1_079313	MtrunA17_Chr3R0119430	0.72	0.64	0	0	0.51	-0.66	0	0	0	0	0	1	0	1	1	0	-0.67	-0.85	0	1	1	0	1	0	0	0	0	0	0	0	1	1	0	0	0	0	1	1	0	0	NA	NA	NA	NA	NA
Medtr_v1_088591	NA	0	0	3.23	0	1.13	4.42	0	0	0	0	0	0	1	1	1	0	-0.64	-0.84	0	1	1	0	1	0	0	0	0	0	0	0	1	1	0	0	0	0	1	1	0	0	NA	NA	NA	NA	NA
Medtr_v1_089072	NA	0	0.9	2.89	0	2.1	3.66	0	0	0	0	0	1	1	1	1	0	-0.73	-0.78	0	1	1	0	1	0	0	0	0	0	0	0	1	1	0	0	0	0	1	1	0	0	NA	NA	NA	NA	NA
Medtr_v1_095654	MtrunA17_Chr6R0076240	0	0	2.63	0	0.54	3.01	0	0	0	0	0	0	1	1	1	0	-0.79	-0.62	0	1	1	0	1	0	0	0	0	0	0	0	1	1	0	0	0	0	1	1	0	0	NA	NA	NA	NA	NA
Medtr_v1_013826	MtrunA17_Chr2g0333051	-0.99	-0.68	1.96	-0.54	-0.59	3.13	1	1	0	1	0	0	1	1	1	1	0.92	0	1.95	0	0	0	0	1	0	1	1	1	0	1	0	0	0	1	0	1	1	0	1	0	transmembrane protein, putative	transmembrane protein, putative	35.2	not assigned.unknown	no hits & (original description: len=135 begin=50927529 type=prot gn=MtrunA17Chr2g0333051 chr=MtrunA17Chr2 strand=+ end=50929022 def=hypothetical protein)
Medtr_v1_017825	MtrunA17_Chr3g0114701	-0.83	0	4.33	-1.25	0	5.99	1	0	0	1	0	0	1	1	1	1	1.74	0	1.58	0	0	0	0	1	0	1	1	1	0	1	0	0	0	1	0	1	1	0	1	0	WAT1-related At4g08290-like	WAT1-related At4g08290-like	33.99	development.unspecified	(at4g08290 : 319.0) nodulin MtN21 /EamA-like transporter family protein; LOCATED IN: endomembrane system, membrane; EXPRESSED IN: 22 plant structures; EXPRESSED DURING: 13 growth stages; CONTAINS InterPro DOMAIN/s: Protein of unknown function DUF6, transmembrane (InterPro:IPR000620); BEST Arabidopsis thaliana protein match is: nodulin MtN21 /EamA-like transporter family protein (TAIR:AT2G39510.1)…
Medtr_v1_046860	MtrunA17_Chr7g0273251	0	-1.14	1.74	0	-1.05	2.2	0	1	0	1	0	0	1	1	1	1	0.73	0	1.39	0	0	0	0	1	0	1	1	1	0	1	0	0	0	1	0	1	1	0	1	0	FANTASTIC FOUR 1	FANTASTIC FOUR 1	29.2.1.99.99	protein.synthesis.ribosomal protein.unknown.unknown	(at1g54740 : 100.0) Protein of unknown function (DUF3049); CONTAINS InterPro DOMAIN/s: Protein of unknown function DUF3049 (InterPro:IPR021410); BEST Arabidopsis thaliana protein match is: Protein of unknown function (DUF3049) (TAIR:AT5G22390.1); Has 534 Blast hits to 376 proteins in 66 species: Archae - 0; Bacteria - 26; Metazoa - 75; Fungi - 14; Plants - 157; Viruses - 0; Other Eukaryotes - 262…
Medtr_v1_044018	NA	-1.39	-1.22	2.36	-2.06	-1.8	3.64	1	1	0	1	0	0	1	1	1	1	1.96	0	0.84	0	0	0	0	1	0	1	1	1	0	1	0	0	0	1	0	1	1	0	1	0	NA	NA	NA	NA	NA
Medtr_v1_025704	MtrunA17_Chr4g0044801	-0.58	0	1.3	-0.37	0	1.08	1	0	0	1	0	0	1	1	1	1	-1.4	0	-2.22	1	0	1	1	0	0	0	0	0	0	0	1	0	1	0	0	0	1	0	1	0	hypothetical protein MTR_4g085990	hypothetical protein MTR_4g085990	35.2	not assigned.unknown	no hits & (original description: len=284 type=prot chr=MtrunA17Chr4 gn=MtrunA17Chr4g0044801 strand=+ begin=41586316 end=41591192 def=hypothetical protein)
Medtr_v1_026218	MtrunA17_Chr4g0052201	-0.68	0	1.27	0	0.69	1.68	1	0	0	1	0	0	1	1	1	1	-0.95	0	-0.59	1	0	1	1	0	0	0	0	0	0	0	1	0	1	0	0	0	1	0	1	0	eukaryotic cytochrome b561	eukaryotic cytochrome b561	21.2	redox.ascorbate and glutathione	(at4g18260 : 228.0) Cytochrome b561/ferric reductase transmembrane protein family; LOCATED IN: membrane; EXPRESSED IN: 20 plant structures; EXPRESSED DURING: 10 growth stages; CONTAINS InterPro DOMAIN/s: Cytochrome b561, eukaryote (InterPro:IPR004877), Cytochrome b561/ferric reductase transmembrane (InterPro:IPR006593); BEST Arabidopsis thaliana protein match is: Cytochrome b561/ferric reductase …
Medtr_v1_095155	MtrunA17_Chr7g0219671	-0.93	0	1.19	-0.41	0	1.88	1	0	0	1	0	0	1	1	1	1	-1.5	0	-1.18	1	0	1	1	0	0	0	0	0	0	0	1	0	1	0	0	0	1	0	1	0	feronia receptor-like kinase	feronia receptor-like kinase	30.2.16	signalling.receptor kinases.Catharanthus roseus-like RLK1	(at3g51550 : 595.0) Encodes a synergid-expressed, plasma-membrane localized receptor-like kinase that accumulates asymetrically in the synergid membrnane at the filiform apparatus and mediates male-female gametophyte interactions during pollen tube reception.; FERONIA (FER); FUNCTIONS IN: protein kinase activity, kinase activity; INVOLVED IN: pollen tube reception, post-embryonic development, pro…
Medtr_v1_044063	MtrunA17_Chr7g0243541	-0.61	0	3.21	-0.38	-0.54	2.29	1	0	0	1	0	0	1	1	1	1	-0.86	0	-0.52	1	0	1	1	0	0	0	0	0	0	0	1	0	1	0	0	0	1	0	1	0	SEC14 cytosolic factor family	SEC14 cytosolic factor family	29.3.4.99	protein.targeting.secretory pathway.unspecified	(at3g51670 : 466.0) SEC14 cytosolic factor family protein / phosphoglyceride transfer family protein; FUNCTIONS IN: transporter activity; INVOLVED IN: transport; LOCATED IN: plasma membrane; EXPRESSED IN: 23 plant structures; EXPRESSED DURING: 13 growth stages; CONTAINS InterPro DOMAIN/s: Cellular retinaldehyde-binding/triple function, C-terminal (InterPro:IPR001251), Cellular retinaldehyde-bindi…
Medtr_v1_073900	NA	-0.79	-2.08	3.27	-0.9	-2.82	2.7	1	1	0	1	0	0	1	1	1	1	-0.88	0	-1.04	1	0	1	1	0	0	0	0	0	0	0	1	0	1	0	0	0	1	0	1	0	NA	NA	NA	NA	NA
Medtr_v1_004258	MtrunA17_Chr1g0149461	0	0.58	-1.32	0	0.53	-1.29	0	0	1	1	0	1	0	1	1	0	0.76	0	0.66	0	0	0	0	1	0	1	1	1	0	1	0	0	0	1	0	1	1	0	1	0	myosin heavy chain	myosin heavy chain	35.1	not assigned.no ontology	(at4g32190 : 370.0) Myosin heavy chain-related protein; Has 30201 Blast hits to 17322 proteins in 780 species: Archae - 12; Bacteria - 1396; Metazoa - 17338; Fungi - 3422; Plants - 5037; Viruses - 0; Other Eukaryotes - 2996 (source: NCBI BLink). & (gnl|cdd|35383 : 82.6) no description available & (reliability: 740.0) & (original description: len=771 end=2606610 type=prot gn=MtrunA17Chr1g0149461 c…
Medtr_v1_090856	MtrunA17_Chr1g0207611	-2.77	-2.04	0	-2.79	-2.97	-0.31	1	1	0	1	0	0	0	0	1	0	0.96	-0.67	0.65	0	1	0	1	1	0	1	1	1	0	1	0	0	0	1	0	1	1	0	1	0	peamaclein-like	peamaclein-like	35.2	not assigned.unknown	no hits & (original description: len=90 end=52091709 begin=52090917 gn=MtrunA17Chr1g0207611 strand=+ chr=MtrunA17Chr1 type=prot def=Putative gibberellin regulated protein)
Medtr_v1_013460	MtrunA17_Chr2g0329511	-0.91	-0.7	0	-1.03	0	0	1	1	0	1	0	0	0	0	1	0	0.62	-0.89	2.02	0	1	0	1	1	0	1	1	1	0	1	0	0	0	1	0	1	1	0	1	0	salt tolerance	salt tolerance	27.3.7	RNA.regulation of transcription.C2C2(Zn) CO-like, Constans-like zinc finger family	(at1g06040 : 239.0) Encodes salt tolerance protein (STO) which confers salt tolerance to yeast cells. Fully complements calcineurin deficient yeast but does not encode a phosphoprotein phosphatase. Sequence has similarities to CONSTANS. STO co-localizes with COP1 and plays a role in light signaling.; SALT TOLERANCE (STO); CONTAINS InterPro DOMAIN/s: Zinc finger, B-box (InterPro:IPR000315); BEST A…
Medtr_v1_067641	MtrunA17_Chr3g0105201	-0.54	0	0	-0.64	0	0	1	0	0	1	0	0	0	0	1	0	0.56	0	0.93	0	0	0	0	1	0	1	1	1	0	1	0	0	0	1	0	1	1	0	1	0	PSY3-like isoform X2	PSY3-like isoform X2	35.2	not assigned.unknown	no hits & (original description: len=81 end=29114887 begin=29108976 type=prot strand=- chr=MtrunA17Chr3 gn=MtrunA17Chr3g0105201 def=hypothetical protein)
Medtr_v1_020181	MtrunA17_Chr3g0139041	-1.17	0	0	-0.95	1.18	2.88	1	0	0	1	0	0	0	0	1	0	0.53	0	0.65	0	0	0	0	1	0	1	1	1	0	1	0	0	0	1	0	1	1	0	1	0	probable sarcosine oxidase	probable sarcosine oxidase	13.1.5.2.41	amino acid metabolism.synthesis.serine-glycine-cysteine group.glycine.sarcosine oxidase	(at2g24580 : 529.0) FAD-dependent oxidoreductase family protein; FUNCTIONS IN: sarcosine oxidase activity; INVOLVED IN: tetrahydrofolate metabolic process, oxidation reduction; LOCATED IN: cellular_component unknown; EXPRESSED IN: 23 plant structures; EXPRESSED DURING: 13 growth stages; CONTAINS InterPro DOMAIN/s: FAD dependent oxidoreductase (InterPro:IPR006076), Sarcosine oxidase, monomeric (In…
Medtr_v1_025467	MtrunA17_Chr4g0042101	0	-1.35	1.3	0	-2.09	0.42	0	1	0	1	0	0	0	0	1	0	0.89	0	0.81	0	0	0	0	1	0	1	1	1	0	1	0	0	0	1	0	1	1	0	1	0	dihydroflavonol 4-reductase	dihydroflavonol 4-reductase	16.8.3.1	secondary metabolism.flavonoids.dihydroflavonols.dihydroflavonol 4-reductase	(at4g27250 : 363.0) NAD(P)-binding Rossmann-fold superfamily protein; FUNCTIONS IN: cinnamyl-alcohol dehydrogenase activity; INVOLVED IN: cellular metabolic process, metabolic process; LOCATED IN: cellular_component unknown; EXPRESSED IN: 13 plant structures; EXPRESSED DURING: 6 growth stages; CONTAINS InterPro DOMAIN/s: NAD-dependent epimerase/dehydratase (InterPro:IPR001509), NAD(P)-binding dom…
Medtr_v1_073104	MtrunA17_Chr4g0052651	-2.94	-1.73	-1.59	-2.92	-1.94	-1.15	1	1	1	1	0	0	0	0	1	0	3.73	0	1.06	0	0	0	0	1	0	1	1	1	0	1	0	0	0	1	0	1	1	0	1	1	1-cys peroxiredoxin	1-cys peroxiredoxin	21.5.2	redox.peroxiredoxin.PER1	(p52573|rehy_orysa : 335.0) Probable peroxiredoxin (EC 1.11.1.15) (Thioredoxin peroxidase) (RAB24 protein) - Oryza sativa (Rice) & (at1g48130 : 317.0) encodes a protein similar to the 1-cysteine (1-Cys) peroxiredoxin family of antioxidants. Expression is limited to seed (aleurone and embryo) and is not induced by ABA or drought.; 1-cysteine peroxiredoxin 1 (PER1); FUNCTIONS IN: thioredoxin peroxi…
Medtr_v1_026964	MtrunA17_Chr4g0063501	0	0	-2.16	0	0	-1.14	0	0	1	1	0	0	0	0	1	0	1.97	-1.2	1.57	0	1	0	1	1	0	1	1	1	0	1	0	0	0	1	0	1	1	0	1	0	lactoylglutathione lyase glyoxalase I family	lactoylglutathione lyase glyoxalase I family	24.2	Biodegradation of Xenobiotics.lactoylglutathione lyase	(at1g80160 : 223.0) Lactoylglutathione lyase / glyoxalase I family protein; FUNCTIONS IN: lactoylglutathione lyase activity; INVOLVED IN: carbohydrate metabolic process; LOCATED IN: endomembrane system; EXPRESSED IN: 10 plant structures; EXPRESSED DURING: L mature pollen stage, M germinated pollen stage, 4 anthesis, petal differentiation and expansion stage; BEST Arabidopsis thaliana protein matc…
Medtr_v1_063494	MtrunA17_Chr5g0395051	0	0	-1.72	0	0	-1.04	0	0	1	1	0	0	0	0	1	0	0.64	0	1.13	0	0	0	0	1	0	1	1	1	0	1	0	0	0	1	0	1	1	0	1	0	zinc knuckle (CCHC-type) family	zinc knuckle (CCHC-type) family	27.3.12	RNA.regulation of transcription.C3H zinc finger family	(at5g43630 : 205.0) Encodes a zinc knuckle protein that negatively regulates morning specific growth. The role of TZP in hypocotyl elongation was established through a QTL analysis of BayXSha RIL populations. The Bay-0 allele contains a deletion causing a frameshift mutation. TZP is under circadian control and acts to regulate morning-specific hypocotyl growth.; TZP; FUNCTIONS IN: DNA binding, zi…
Medtr_v1_033947	MtrunA17_Chr5g0427841	-0.75	0	0	-0.81	0	0	1	0	0	1	0	0	0	0	1	0	1.29	0	0.61	0	0	0	0	1	0	1	1	1	0	1	0	0	0	1	0	1	1	0	1	0	hypothetical protein MTR_5g066760	hypothetical protein MTR_5g066760	35.2	not assigned.unknown	no hits & (original description: len=91 begin=29546298 chr=MtrunA17Chr5 gn=MtrunA17Chr5g0427841 strand=+ type=prot end=29547567 def=hypothetical protein)
Medtr_v1_035924	MtrunA17_Chr5g0442981	0	0	-1.3	0	0.32	-0.99	0	0	1	1	0	0	0	0	1	0	0.7	-1.01	1.04	0	1	0	1	1	0	1	1	1	0	1	0	0	0	1	0	1	1	0	1	0	transmembrane protein, putative	transmembrane protein, putative	35.2	not assigned.unknown	(at2g42975 : 147.0) unknown protein; FUNCTIONS IN: molecular_function unknown; INVOLVED IN: biological_process unknown; LOCATED IN: chloroplast thylakoid membrane, chloroplast; Has 32 Blast hits to 32 proteins in 16 species: Archae - 0; Bacteria - 0; Metazoa - 2; Fungi - 2; Plants - 28; Viruses - 0; Other Eukaryotes - 0 (source: NCBI BLink). & (reliability: 294.0) & (original description: len=178…
Medtr_v1_035971	MtrunA17_Chr5g0443401	0	-0.92	0	0	-0.48	1.33	0	1	0	1	0	0	0	0	1	0	0.56	0	1.6	0	0	0	0	1	0	1	1	1	0	1	0	0	0	1	0	1	1	0	1	0	taxadiene 5-alpha hydroxylase	taxadiene 5-alpha hydroxylase	26.1	misc.cytochrome P450	(at2g42850 : 568.0) member of CYP718; "cytochrome P450, family 718" (CYP718); FUNCTIONS IN: electron carrier activity, monooxygenase activity, iron ion binding, oxygen binding, heme binding; INVOLVED IN: oxidation reduction; LOCATED IN: endomembrane system; CONTAINS InterPro DOMAIN/s: Cytochrome P450 (InterPro:IPR001128), Cytochrome P450, E-class, group I (InterPro:IPR002401), Cytochrome P450, co…
Medtr_v1_082369	MtrunA17_Chr6g0464741	-0.82	0	0	0	0	-0.35	1	0	0	1	0	0	0	0	1	0	0.85	0	0.79	0	0	0	0	1	0	1	1	1	0	1	0	0	0	1	0	1	1	0	1	0	plant invertase pectin methylesterase inhibitor	plant invertase pectin methylesterase inhibitor	35.2	not assigned.unknown	no hits & (original description: len=175 begin=13996075 chr=MtrunA17Chr6 strand=- gn=MtrunA17Chr6g0464741 type=prot end=13997183 def=Putative pectinesterase inhibitor domain-containing protein)
Medtr_v1_077317	MtrunA17_Chr6g0479331	0	0	-1.4	0	-0.6	-1.76	0	0	1	1	0	0	0	0	1	0	2.56	-1.18	1.16	0	1	0	1	1	0	1	1	1	0	1	0	0	0	1	0	1	1	0	1	0	monoglyceride lipase-like	monoglyceride lipase-like	35.1	not assigned.no ontology	(at1g73480 : 456.0) alpha/beta-Hydrolases superfamily protein; FUNCTIONS IN: hydrolase activity; EXPRESSED IN: 25 plant structures; EXPRESSED DURING: 15 growth stages; BEST Arabidopsis thaliana protein match is: alpha/beta-Hydrolases superfamily protein (TAIR:AT1G18360.1); Has 6390 Blast hits to 6380 proteins in 1730 species: Archae - 36; Bacteria - 4672; Metazoa - 140; Fungi - 153; Plants - 452;…
Medtr_v1_068352	MtrunA17_Chr6g0481061	-0.57	0	0	-0.76	0	0	1	0	0	1	0	0	0	0	1	0	1.52	0	2.04	0	0	0	0	1	0	1	1	1	0	1	0	0	0	1	0	1	1	0	1	0	REVEILLE 7-like	REVEILLE 7-like	27.3.26	RNA.regulation of transcription.MYB-related transcription factor family	(at1g18330 : 147.0) EARLY-PHYTOCHROME-RESPONSIVE1; EARLY-PHYTOCHROME-RESPONSIVE1 (EPR1); CONTAINS InterPro DOMAIN/s: SANT, DNA-binding (InterPro:IPR001005), Homeodomain-like (InterPro:IPR009057), Myb, DNA-binding (InterPro:IPR014778), HTH transcriptional regulator, Myb-type, DNA-binding (InterPro:IPR017930), Myb-like DNA-binding domain, SHAQKYF class (InterPro:IPR006447); BEST Arabidopsis thalian…
Medtr_v1_077856	MtrunA17_Chr7g0268161	-0.6	-0.58	-1.5	0	-0.44	-1.1	1	1	1	1	0	0	0	0	1	0	0.7	0	0.58	0	0	0	0	1	0	1	1	1	0	1	0	0	0	1	0	1	1	0	1	0	probable glutamate carboxypeptidase 2	probable glutamate carboxypeptidase 2	29.5	protein.degradation	(at3g54720 : 746.0) Encodes glutamate carboxypeptidase. Various alleles show-increased cotyledon number and rate of leaf initiation, show transformation of leaves to cotyledons, altered flowering time and photomorphogenesis and an increased level of cytokinin biosynthesis. Involved in ethylene enhanced hypocotyl elongation in the light. Strong genetic interaction between TGH and AMP1.; ALTERED ME…
Medtr_v1_049011	MtrunA17_Chr8g0345171	-0.59	0	0	0	0	0.69	1	0	0	1	0	0	0	0	1	0	0.89	0	0.79	0	0	0	0	1	0	1	1	1	0	1	0	0	0	1	0	1	1	0	1	0	hypothetical protein MTR_8g023100	hypothetical protein MTR_8g023100	35.2	not assigned.unknown	no hits & (original description: len=133 end=8225959 strand=- chr=MtrunA17Chr8 gn=MtrunA17Chr8g0345171 type=prot begin=8224148 def=hypothetical protein)
Medtr_v1_049084	MtrunA17_Chr8g0346261	0.55	1.4	-1.08	1.19	1.63	-1.29	0	0	1	1	1	1	0	1	1	0	0.65	0	0.86	0	0	0	0	1	0	1	1	1	0	1	0	0	0	1	0	1	1	0	1	0	cytochrome P450 78A3	cytochrome P450 78A3	26.1	misc.cytochrome P450	(o48927|c78a3_soybn : 775.0) Cytochrome P450 78A3 (EC 1.14.-.-) - Glycine max (Soybean) & (at2g46660 : 682.0) member of CYP78A; "cytochrome P450, family 78, subfamily A, polypeptide 6" (CYP78A6); FUNCTIONS IN: electron carrier activity, monooxygenase activity, iron ion binding, oxygen binding, heme binding; INVOLVED IN: oxidation reduction; LOCATED IN: endomembrane system; EXPRESSED IN: 13 plant …
Medtr_v1_049510	MtrunA17_Chr8g0353801	0	0.95	-1.2	-0.47	1.43	-1.03	0	0	1	1	0	1	0	1	1	0	2.2	0	2.93	0	0	0	0	1	0	1	1	1	0	1	0	0	0	1	0	1	1	0	1	0	hypothetical protein MTR_8g040640	hypothetical protein MTR_8g040640	35.2	not assigned.unknown	no hits & (original description: len=296 begin=15511057 chr=MtrunA17Chr8 gn=MtrunA17Chr8g0353801 strand=+ type=prot end=15515845 def=hypothetical protein)
Medtr_v1_051262	MtrunA17_Chr8g0379091	0	0	-1.79	0.86	0.75	-1.46	0	0	1	1	0	0	0	0	1	0	0.84	0	1.24	0	0	0	0	1	0	1	1	1	0	1	0	0	0	1	0	1	1	0	1	0	CBL-interacting serine threonine- kinase 12-like	CBL-interacting serine threonine- kinase 12-like	29.4	protein.postranslational modification	(at4g18700 : 581.0) Encodes CBL-interacting protein kinase 12 (CIPK12).; CBL-interacting protein kinase 12 (CIPK12); FUNCTIONS IN: protein serine/threonine kinase activity, protein kinase activity, kinase activity, ATP binding; INVOLVED IN: signal transduction, protein amino acid phosphorylation; EXPRESSED IN: 24 plant structures; EXPRESSED DURING: 15 growth stages; CONTAINS InterPro DOMAIN/s: Pr…
Medtr_v1_076550	MtrunA17_Chr8g0387641	1.16	0	-0.87	1.37	2.39	-1.39	0	0	1	1	1	0	0	1	1	0	1.34	0	-1.75	0	0	1	1	1	0	0	1	1	0	0	0	0	1	1	0	1	1	0	1	0	P-loop nucleoside triphosphate hydrolase superfamily	P-loop nucleoside triphosphate hydrolase superfamily	29.5.9	protein.degradation.AAA type	(at1g64110 : 1054.0) P-loop containing nucleoside triphosphate hydrolases superfamily protein; FUNCTIONS IN: nucleoside-triphosphatase activity, ATPase activity, nucleotide binding, ATP binding; LOCATED IN: endomembrane system; EXPRESSED IN: 8 plant structures; EXPRESSED DURING: L mature pollen stage, M germinated pollen stage, LP.04 four leaves visible, 4 anthesis, petal differentiation and expa…
Medtr_v1_064632	MtrunA17_Chr5g0441681	-0.66	0	0	-0.46	0	1.11	1	0	0	1	0	0	0	0	1	0	0.53	0	0.61	0	0	0	0	1	0	1	1	1	0	1	0	0	0	1	0	1	1	0	1	0	NA	NA	NA	NA	NA
Medtr_v1_003955	MtrunA17_Chr1g0146591	0	0	1.35	0.51	0.34	1.08	0	0	0	0	0	0	1	1	1	0	-0.9	0	-0.91	1	0	1	1	0	0	0	0	0	0	0	1	0	1	0	0	0	1	0	1	0	OPT family oligopeptide transporter	OPT family oligopeptide transporter	34.12	transport.metal	(at5g53550 : 865.0) YELLOW STRIPE like 3 (YSL3); CONTAINS InterPro DOMAIN/s: Oligopeptide transporter OPT superfamily (InterPro:IPR004813); BEST Arabidopsis thaliana protein match is: YELLOW STRIPE like 2 (TAIR:AT5G24380.1). & (gnl|cdd|66819 : 333.0) no description available & (reliability: 1730.0) & (original description: len=676 end=440555 begin=435512 type=prot gn=MtrunA17Chr1g0146591 strand=-…
Medtr_v1_091406	MtrunA17_Chr1g0149711	0	0.65	0	0	0.53	0.56	0	0	0	0	0	1	0	1	1	0	-0.66	0	-0.6	1	0	1	1	0	0	0	0	0	0	0	1	0	1	0	0	0	1	0	1	0	receptor-like kinase	receptor-like kinase	29.4.1.61	protein.postranslational modification.kinase.receptor like cytoplasmatic kinase X	(at2g25220 : 516.0) Protein kinase superfamily protein; FUNCTIONS IN: protein serine/threonine kinase activity, protein kinase activity, kinase activity, ATP binding; INVOLVED IN: protein amino acid phosphorylation; EXPRESSED IN: 8 plant structures; EXPRESSED DURING: LP.06 six leaves visible, 4 anthesis, petal differentiation and expansion stage, LP.08 eight leaves visible; CONTAINS InterPro DOMA…
Medtr_v1_004554	MtrunA17_Chr1g0152571	0	0.75	2.17	0.41	0.85	2.77	0	0	0	0	0	1	1	1	1	0	-0.77	0	-0.82	1	0	1	1	0	0	0	0	0	0	0	1	0	1	0	0	0	1	0	1	0	beta-galactosidase	beta-galactosidase	26.3.2	misc.gluco-, galacto- and mannosidases.beta-galactosidase	(p48981|bgal_maldo : 1113.0) Beta-galactosidase precursor (EC 3.2.1.23) (Lactase) (Acid beta-galactosidase) (Exo-(1-->4)-beta-D-galactanase) - Malus domestica (Apple) (Malus sylvestris) & (at4g26140 : 1080.0) putative beta-galactosidase; beta-galactosidase 12 (BGAL12); FUNCTIONS IN: cation binding, beta-galactosidase activity, hydrolase activity, hydrolyzing O-glycosyl compounds, catalytic activi…
Medtr_v1_005082	MtrunA17_Chr1g0160621	0	0	0.81	0	0	0.63	0	0	0	0	0	0	1	1	1	0	-1.15	0	-0.96	1	0	1	1	0	0	0	0	0	0	0	1	0	1	0	0	0	1	0	1	0	receptor-like kinase	receptor-like kinase	30.2.20	signalling.receptor kinases.wheat LRK10 like	(at4g18250 : 131.0) receptor serine/threonine kinase, putative; FUNCTIONS IN: transmembrane receptor protein serine/threonine kinase activity, kinase activity; INVOLVED IN: protein amino acid phosphorylation; EXPRESSED IN: 8 plant structures; EXPRESSED DURING: LP.06 six leaves visible, LP.04 four leaves visible, LP.10 ten leaves visible, LP.02 two leaves visible, LP.08 eight leaves visible; CONTA…
Medtr_v1_005100	MtrunA17_Chr1g0160771	0	0	1.28	0	0	0.93	0	0	0	0	0	0	1	1	1	0	-1.72	0	-1.52	1	0	1	1	0	0	0	0	0	0	0	1	0	1	0	0	0	1	0	1	0	receptor-like kinase	receptor-like kinase	30.2.20	signalling.receptor kinases.wheat LRK10 like	(at1g66920 : 360.0) Protein kinase superfamily protein; FUNCTIONS IN: protein serine/threonine kinase activity, protein kinase activity, kinase activity, ATP binding; INVOLVED IN: protein amino acid phosphorylation; LOCATED IN: endomembrane system; CONTAINS InterPro DOMAIN/s: Protein kinase, ATP binding site (InterPro:IPR017441), Serine/threonine-protein kinase domain (InterPro:IPR002290), Serine…
Medtr_v1_084612	MtrunA17_Chr1g0181861	0	0	1.61	0.59	0	1.33	0	0	0	0	0	0	1	1	1	0	-0.77	1.01	-0.73	1	0	1	1	0	1	0	1	0	0	0	1	0	1	0	0	0	1	0	1	0	glutathione S-transferase tau	glutathione S-transferase tau	26.9	misc.glutathione S transferases	(at5g02790 : 313.0) Glutathione transferase L3 (GSTL3); INVOLVED IN: response to cadmium ion; EXPRESSED IN: 24 plant structures; EXPRESSED DURING: 14 growth stages; CONTAINS InterPro DOMAIN/s: Thioredoxin fold (InterPro:IPR012335), Glutathione S-transferase, C-terminal (InterPro:IPR004046), Glutathione S-transferase, C-terminal-like (InterPro:IPR010987), Glutathione S-transferase/chloride channel…
Medtr_v1_087267	MtrunA17_Chr1g0188071	0	0.89	2.33	0	0.67	2.71	0	0	0	0	0	1	1	1	1	0	-1.35	0	-1.22	1	0	1	1	0	0	0	0	0	0	0	1	0	1	0	0	0	1	0	1	0	EXORDIUM-like 5	EXORDIUM-like 5	33.99	development.unspecified	(at2g17230 : 431.0) EXORDIUM like 5 (EXL5); FUNCTIONS IN: molecular_function unknown; INVOLVED IN: biological_process unknown; LOCATED IN: endomembrane system; EXPRESSED IN: 22 plant structures; EXPRESSED DURING: 13 growth stages; CONTAINS InterPro DOMAIN/s: Phosphate-induced protein 1 (InterPro:IPR006766); BEST Arabidopsis thaliana protein match is: EXORDIUM like 1 (TAIR:AT2G35150.1); Has 402 Bl…
Medtr_v1_006529	MtrunA17_Chr1g0192121	0	0	1.75	0	0	2.25	0	0	0	0	0	0	1	1	1	0	-1.21	0	-1.26	1	0	1	1	0	0	0	0	0	0	0	1	0	1	0	0	0	1	0	1	0	respiratory burst oxidase homolog B-like	respiratory burst oxidase homolog B-like	20.1.1	stress.biotic.respiratory burst	(at1g09090 : 1162.0) NADPH-oxidase AtrbohB plays a role in seed after-ripening. Major producer of superoxide in germinating seeds. AtrbohB pre-mRNA is alternatively spliced in seeds in a hormonally and developmentally regulated manner. ABA caused accumulation of AtrbohB-Ô¨Ç mRNA and prevented prevented AtrbohB-a mRNA expression in fresh seeds.; respiratory burst oxidase homolog B (RBOHB); FUNCTIO…
Medtr_v1_006774	MtrunA17_Chr1g0194671	1.61	1.15	1.9	3.1	3.48	2.21	0	0	0	0	1	1	1	1	1	0	-1.23	0	-1.12	1	0	1	1	0	0	0	0	0	0	0	1	0	1	0	0	0	1	0	1	0	calvin cycle CP12- chloroplastic-like	calvin cycle CP12- chloroplastic-like	1.3	PS.calvin cycle	(at3g62410 : 126.0) CP12-2 encodes a small peptide found in the chloroplast stroma. It belongs to the CP12 gene family thought to be involved in the formation of a supramolecular complex with glyceraldehyde-3-phosphate dehydrogenase (GAPDH) and phosphoribulokinase (PRK) embedded in the Calvin cycle. CP12-2 is coordinately regulated by light with the photosynthetic GAPDH and PRK. The annotation of…
Medtr_v1_007340	MtrunA17_Chr1g0201461	0	0	3.35	0	0	3.88	0	0	0	0	0	0	1	1	1	0	-1.01	0	-0.76	1	0	1	1	0	0	0	0	0	0	0	1	0	1	0	0	0	1	0	1	0	GIGANTEA	GIGANTEA	33.99	development.unspecified	(at1g22770 : 1570.0) Together with CONSTANTS (CO) and FLOWERING LOCUS T (FT), GIGANTEA promotes flowering under long days in a circadian clock-controlled flowering pathway. GI acts earlier than CO and FT in the pathway by increasing CO and FT mRNA abundance. Located in the nucleus. Regulates several developmental processes, including photoperiod-mediated flowering, phytochrome B signaling, circad…
Medtr_v1_080838	MtrunA17_Chr1g0208191	0	0	2.68	0.42	-0.61	3.81	0	0	0	0	0	0	1	1	1	0	-0.77	0	-0.56	1	0	1	1	0	0	0	0	0	0	0	1	0	1	0	0	0	1	0	1	0	probable LRR receptor-like serine threonine- kinase At4g36180	probable LRR receptor-like serine threonine- kinase At4g36180	30.8	signalling.misc	(at2g15320 : 347.0) Leucine-rich repeat (LRR) family protein; CONTAINS InterPro DOMAIN/s: Leucine-rich repeat (InterPro:IPR001611); BEST Arabidopsis thaliana protein match is: Leucine-rich repeat (LRR) family protein (TAIR:AT5G66330.1); Has 72264 Blast hits to 25708 proteins in 980 species: Archae - 21; Bacteria - 3279; Metazoa - 16942; Fungi - 630; Plants - 47007; Viruses - 0; Other Eukaryotes -…
Medtr_v1_079438	MtrunA17_Chr1g0210031	0	0.79	1.05	0.61	1.14	1.34	0	0	0	0	0	1	1	1	1	0	-1.29	0	-0.7	1	0	1	1	0	0	0	0	0	0	0	1	0	1	0	0	0	1	0	1	0	hypothetical protein MTR_1g111150	hypothetical protein MTR_1g111150	35.2	not assigned.unknown	no hits & (original description: len=123 end=53891652 type=prot chr=MtrunA17Chr1 strand=+ gn=MtrunA17Chr1g0210031 begin=53890415 def=Putative heavy metal-associated domain, HMA)
Medtr_v1_082981	MtrunA17_Chr1g0210321	0	0.73	1.05	0	0.47	1.01	0	0	0	0	0	0	1	1	1	0	-0.64	0	-0.54	1	0	1	1	0	0	0	0	0	0	0	1	0	1	0	0	0	1	0	1	0	probable pectate lyase 18	probable pectate lyase 18	10.6.3	cell wall.degradation.pectate lyases and polygalacturonases	(at5g04310 : 556.0) Pectin lyase-like superfamily protein; CONTAINS InterPro DOMAIN/s: Pectin lyase fold/virulence factor (InterPro:IPR011050), AmbAllergen (InterPro:IPR018082), Pectate lyase/Amb allergen (InterPro:IPR002022), Pectin lyase fold (InterPro:IPR012334); BEST Arabidopsis thaliana protein match is: Pectin lyase-like superfamily protein (TAIR:AT3G54920.1); Has 1753 Blast hits to 1747 pr…
Medtr_v1_009236	MtrunA17_Chr2g0279061	0	0	1.73	0	-0.53	1.23	0	0	0	0	0	0	1	1	1	0	-1.07	0	-0.85	1	0	1	1	0	0	0	0	0	0	0	1	0	1	0	0	0	1	0	1	0	cationic peroxidase 2	cationic peroxidase 2	26.12	misc.peroxidases	(p22196|per2_arahy : 416.0) Cationic peroxidase 2 precursor (EC 1.11.1.7) (PNPC2) - Arachis hypogaea (Peanut) & (gnl|cdd|29388 : 356.0) no description available & (at2g41480 : 326.0) Peroxidase superfamily protein; FUNCTIONS IN: peroxidase activity, heme binding; INVOLVED IN: oxidation reduction, response to oxidative stress; EXPRESSED IN: root, leaf; EXPRESSED DURING: LP.04 four leaves visible; …
Medtr_v1_069474	MtrunA17_Chr2g0289141	0	0.74	2.64	0	0.52	2.64	0	0	0	0	0	1	1	1	1	0	-1.83	0	-2.83	1	0	1	1	0	0	0	0	0	0	0	1	0	1	0	0	0	1	0	1	0	chaperonin-like RbcX protein	chaperonin-like RbcX protein	35.2	not assigned.unknown	(at4g04330 : 199.0) Chaperonin-like RbcX protein; CONTAINS InterPro DOMAIN/s: Chaperonin-like RbcX (InterPro:IPR003435); Has 30201 Blast hits to 17322 proteins in 780 species: Archae - 12; Bacteria - 1396; Metazoa - 17338; Fungi - 3422; Plants - 5037; Viruses - 0; Other Eukaryotes - 2996 (source: NCBI BLink). & (reliability: 398.0) & (original description: len=173 gn=MtrunA17Chr2g0289141 strand=+…
Medtr_v1_011295	MtrunA17_Chr2g0300751	0.56	1.05	1.41	0	1.42	0	0	0	0	0	0	1	0	1	1	0	-0.54	0	-0.67	1	0	1	1	0	0	0	0	0	0	0	1	0	1	0	0	0	1	0	1	0	subtilisin-like protease	subtilisin-like protease	29.5.1	protein.degradation.subtilases	(at2g05920 : 900.0) Subtilase family protein; FUNCTIONS IN: identical protein binding, serine-type endopeptidase activity; INVOLVED IN: proteolysis, negative regulation of catalytic activity; LOCATED IN: cell wall, plant-type cell wall; EXPRESSED IN: 22 plant structures; EXPRESSED DURING: 13 growth stages; CONTAINS InterPro DOMAIN/s: Protease-associated PA (InterPro:IPR003137), Proteinase inhibit…
Medtr_v1_091071	MtrunA17_Chr2g0301531	0	0.57	0	0	0.74	0	0	0	0	0	0	1	0	1	1	0	-0.57	0	-0.62	1	0	1	1	0	0	0	0	0	0	0	1	0	1	0	0	0	1	0	1	0	SAUR-like auxin-responsive family	SAUR-like auxin-responsive family	17.2.3	hormone metabolism.auxin.induced-regulated-responsive-activated	(at3g43120 : 203.0) SAUR-like auxin-responsive protein family ; CONTAINS InterPro DOMAIN/s: Auxin responsive SAUR protein (InterPro:IPR003676); BEST Arabidopsis thaliana protein match is: SAUR-like auxin-responsive protein family (TAIR:AT5G20810.1); Has 1460 Blast hits to 1446 proteins in 27 species: Archae - 0; Bacteria - 0; Metazoa - 0; Fungi - 0; Plants - 1459; Viruses - 0; Other Eukaryotes - …
Medtr_v1_069720	MtrunA17_Chr2g0302991	0	0	2.04	0	-1.16	2.36	0	0	0	0	0	0	1	1	1	0	-1.1	0	-1.2	1	0	1	1	0	0	0	0	0	0	0	1	0	1	0	0	0	1	0	1	0	anthocyanidin 3-O-glucosyltransferase 2-like	anthocyanidin 3-O-glucosyltransferase 2-like	26.2	misc.UDP glucosyl and glucoronyl transferases	(at3g21760 : 323.0) Encodes HYR1, a UDP glycosyltransferase (UGT). HYR1 glucosylates hypostatin, an inhibitor of cell expansion in vivo to form a bioactive glucoside.; HYPOSTATIN RESISTANCE 1 (HYR1); FUNCTIONS IN: UDP-glycosyltransferase activity, transferase activity, transferring glycosyl groups; INVOLVED IN: metabolic process; LOCATED IN: cellular_component unknown; EXPRESSED IN: 21 plant stru…
Medtr_v1_086644	MtrunA17_Chr2g0312681	0	0	1.8	0	0.43	1.48	0	0	0	0	0	0	1	1	1	0	-1.38	0	-1.16	1	0	1	1	0	0	0	0	0	0	0	1	0	1	0	0	0	1	0	1	0	glutathione S-transferase 3-like	glutathione S-transferase 3-like	26.9	misc.glutathione S transferases	(p46417|lgul_soybn : 329.0) Lactoylglutathione lyase (EC 4.4.1.5) (Methylglyoxalase) (Aldoketomutase) (Glyoxalase I) - Glycine max (Soybean) & (at1g17180 : 291.0) Encodes glutathione transferase belonging to the tau class of GSTs. Naming convention according to Wagner et al. (2002).; glutathione S-transferase TAU 25 (GSTU25); CONTAINS InterPro DOMAIN/s: Thioredoxin fold (InterPro:IPR012335), Glut…
Medtr_v1_012514	MtrunA17_Chr2g0318971	0	0	1.41	0	0	0.52	0	0	0	0	0	0	1	1	1	0	-1.27	0	-0.95	1	0	1	1	0	0	0	0	0	0	0	1	0	1	0	0	0	1	0	1	0	BHLH transcription factor	BHLH transcription factor	17.5.3	hormone metabolism.ethylene.induced-regulated-responsive-activated	(at3g20640 : 195.0) basic helix-loop-helix (bHLH) DNA-binding superfamily protein; FUNCTIONS IN: sequence-specific DNA binding transcription factor activity; INVOLVED IN: regulation of transcription; LOCATED IN: nucleus, chloroplast; CONTAINS InterPro DOMAIN/s: Helix-loop-helix DNA-binding domain (InterPro:IPR001092), Helix-loop-helix DNA-binding (InterPro:IPR011598); BEST Arabidopsis thaliana pr…
Medtr_v1_078833	MtrunA17_Chr2g0320581	0	0	1.53	0	0.79	0.95	0	0	0	0	0	0	1	1	1	0	-0.88	0	-0.91	1	0	1	1	0	0	0	0	0	0	0	1	0	1	0	0	0	1	0	1	0	lysosomal pro-X carboxypeptidase	lysosomal pro-X carboxypeptidase	29.5	protein.degradation	(at5g22860 : 497.0) Serine carboxypeptidase S28 family protein; FUNCTIONS IN: serine-type peptidase activity, peptidase activity; INVOLVED IN: proteolysis; LOCATED IN: endomembrane system; EXPRESSED IN: 22 plant structures; EXPRESSED DURING: 13 growth stages; CONTAINS InterPro DOMAIN/s: Peptidase S28 (InterPro:IPR008758); BEST Arabidopsis thaliana protein match is: alpha/beta-Hydrolases superfami…
Medtr_v1_012904	MtrunA17_Chr2g0322321	0	0	1.16	0	0.48	1.33	0	0	0	0	0	0	1	1	1	0	-0.74	0	-0.91	1	0	1	1	0	0	0	0	0	0	0	1	0	1	0	0	0	1	0	1	0	linolenate hydroperoxide chloroplastic	linolenate hydroperoxide chloroplastic	26.1	misc.cytochrome P450	(at4g15440 : 454.0) Encodes a hydroperoxide lyase. Also a member of the CYP74B cytochrome p450 family. In the ecotype Columbia (Col) the gene contains a 10-nucleotide deletion in its first exon that causes it to code for a truncated protein that results in a non-functional hydroperoxide lyase.; hydroperoxide lyase 1 (HPL1); FUNCTIONS IN: electron carrier activity, monooxygenase activity, iron ion…
Medtr_v1_013040	MtrunA17_Chr2g0323361	0	0	1.77	0	0.81	1.69	0	0	0	0	0	0	1	1	1	0	-0.59	0	-0.55	1	0	1	1	0	0	0	0	0	0	0	1	0	1	0	0	0	1	0	1	0	cyclin-D6-1	cyclin-D6-1	31.3	cell.cycle	(at4g03270 : 221.0) Cyclin D6;1 (CYCD6;1); FUNCTIONS IN: cyclin-dependent protein kinase activity; INVOLVED IN: regulation of cell cycle; LOCATED IN: nucleus; EXPRESSED IN: 11 plant structures; EXPRESSED DURING: F mature embryo stage, 4 leaf senescence stage, petal differentiation and expansion stage, E expanded cotyledon stage, D bilateral stage; CONTAINS InterPro DOMAIN/s: Cyclin, C-terminal (I…
Medtr_v1_001019	MtrunA17_Chr2g0330491	0	0	1.95	0	0	2.45	0	0	0	0	0	0	1	1	1	0	-0.8	0	-1.27	1	0	1	1	0	0	0	0	0	0	0	1	0	1	0	0	0	1	0	1	0	inorganic pyrophosphatase 2-like	inorganic pyrophosphatase 2-like	26.13	misc.acid and other phosphatases	(at1g73010 : 307.0) phosphate starvation-induced gene 2 (PS2); FUNCTIONS IN: phosphatase activity; INVOLVED IN: metabolic process; LOCATED IN: cellular_component unknown; EXPRESSED IN: 19 plant structures; EXPRESSED DURING: 10 growth stages; CONTAINS InterPro DOMAIN/s: Pyridoxal phosphate phosphatase, PHOSPHO2 (InterPro:IPR016965), HAD-superfamily hydrolase, subfamily IB, PSPase-like (InterPro:IP…
Medtr_v1_014897	MtrunA17_Chr3g0077171	0	1.32	1.84	0	1.54	1.76	0	0	0	0	0	1	1	1	1	0	-1.18	0	-1.05	1	0	1	1	0	0	0	0	0	0	0	1	0	1	0	0	0	1	0	1	0	carboxymethylenebutenolidase homolog	carboxymethylenebutenolidase homolog	26.1	misc.misc2	(at1g35420 : 337.0) alpha/beta-Hydrolases superfamily protein; FUNCTIONS IN: hydrolase activity; INVOLVED IN: biological_process unknown; EXPRESSED IN: 22 plant structures; EXPRESSED DURING: 13 growth stages; CONTAINS InterPro DOMAIN/s: Dienelactone hydrolase (InterPro:IPR002925); BEST Arabidopsis thaliana protein match is: alpha/beta-Hydrolases superfamily protein (TAIR:AT3G23600.1). & (gnl|cdd|…
Medtr_v1_015408	MtrunA17_Chr3g0082511	0	0	0.99	0	0	1.49	0	0	0	0	0	0	1	1	1	0	-0.95	0	-0.66	1	0	1	1	0	0	0	0	0	0	0	1	0	1	0	0	0	1	0	1	0	LATERAL ROOT PRIMORDIUM 1-like	LATERAL ROOT PRIMORDIUM 1-like	33.99	development.unspecified	(at5g12330 : 167.0) A member of SHI gene family. Arabidopsis thaliana has ten members that encode proteins with a RING finger-like zinc finger motif. Despite being highly divergent in sequence, many of the SHI-related genes are partially redundant in function and synergistically promote gynoecium, stamen and leaf development in Arabidopsis. Expressed in lateral root primordia and induced by auxin…
Medtr_v1_016027	MtrunA17_Chr3g0088021	0	0	1.54	0	0	1.96	0	0	0	0	0	0	1	1	1	0	-1.18	0	-0.66	1	0	1	1	0	0	0	0	0	0	0	1	0	1	0	0	0	1	0	1	0	transmembrane	transmembrane	35.2	not assigned.unknown	no hits & (original description: len=66 end=9523898 type=prot strand=+ gn=MtrunA17Chr3g0088021 chr=MtrunA17Chr3 begin=9523336 def=hypothetical protein)
Medtr_v1_071617	MtrunA17_Chr3g0112111	0	1.22	1.88	0.68	2.04	1.76	0	0	0	0	0	1	1	1	1	0	-0.83	0	-0.58	1	0	1	1	0	0	0	0	0	0	0	1	0	1	0	0	0	1	0	1	0	L-type lectin-domain containing receptor kinase -like	L-type lectin-domain containing receptor kinase -like	30.2.19	signalling.receptor kinases.legume-lectin	(at3g55550 : 677.0) Concanavalin A-like lectin protein kinase family protein; FUNCTIONS IN: kinase activity; INVOLVED IN: protein amino acid phosphorylation; LOCATED IN: plasma membrane; CONTAINS InterPro DOMAIN/s: Legume lectin, beta chain (InterPro:IPR001220), Protein kinase, ATP binding site (InterPro:IPR017441), Serine/threonine-protein kinase-like domain (InterPro:IPR017442), Concanavalin A-…
Medtr_v1_018801	MtrunA17_Chr3g0116191	0.78	0.97	3.47	0	1.02	4.52	0	0	0	0	0	1	1	1	1	0	-0.77	0	-1.31	1	0	1	1	0	0	0	0	0	0	0	1	0	1	0	0	0	1	0	1	0	argininosuccinate synthase	argininosuccinate synthase	13.1.2.3.22	amino acid metabolism.synthesis.glutamate family.arginine.arginosuccinate synthase	(at4g24830 : 702.0) arginosuccinate synthase family; FUNCTIONS IN: argininosuccinate synthase activity, ATP binding; INVOLVED IN: arginine biosynthetic process; LOCATED IN: chloroplast; EXPRESSED IN: 24 plant structures; EXPRESSED DURING: 15 growth stages; CONTAINS InterPro DOMAIN/s: Rossmann-like alpha/beta/alpha sandwich fold (InterPro:IPR014729), Argininosuccinate synthase, conserved site (Int…
Medtr_v1_093621	MtrunA17_Chr3g0118371	0	0	2.78	-0.76	0.62	1.27	0	0	0	0	0	0	1	1	1	0	-1.75	0	-0.75	1	0	1	1	0	0	0	0	0	0	0	1	0	1	0	0	0	1	0	1	0	late embryogenesis abundant hydroxyproline-rich	late embryogenesis abundant hydroxyproline-rich	35.1	not assigned.no ontology	(at2g27080 : 236.0) Late embryogenesis abundant (LEA) hydroxyproline-rich glycoprotein family; CONTAINS InterPro DOMAIN/s: Late embryogenesis abundant protein, group 2 (InterPro:IPR004864); BEST Arabidopsis thaliana protein match is: Late embryogenesis abundant (LEA) hydroxyproline-rich glycoprotein family (TAIR:AT5G21130.1); Has 35333 Blast hits to 34131 proteins in 2444 species: Archae - 798; B…
Medtr_v1_018265	MtrunA17_Chr3g0120711	0	0	1.17	0	0.65	1.02	0	0	0	0	0	0	1	1	1	0	-1.71	0	-3.01	1	0	1	1	0	0	0	0	0	0	0	1	0	1	0	0	0	1	0	1	0	zinc finger CONSTANS-LIKE 9-like	zinc finger CONSTANS-LIKE 9-like	27.3.7	RNA.regulation of transcription.C2C2(Zn) CO-like, Constans-like zinc finger family	(at3g07650 : 317.0) This gene belongs to the CO (CONSTANS) gene family. This gene family is divided in three subgroups: groups III, to which COL9 belongs, is characterised by one B-box (supposed to regulate protein-protein interactions) and a second diverged zinc finger. COL9 downregulates expression of CO (CONSTANS) as well as FT and SOC1 which are known regulatory targets of CO.; CONSTANS-like …
Medtr_v1_018285	MtrunA17_Chr3g0120861	0	0	1.73	0.39	2.24	1.16	0	0	0	0	0	0	1	1	1	0	-0.51	0	-0.51	1	0	1	1	0	0	0	0	0	0	0	1	0	1	0	0	0	1	0	1	0	GDSL esterase lipase At2g04570-like	GDSL esterase lipase At2g04570-like	26.28	misc.GDSL-motif lipase	(at2g04570 : 404.0) GDSL-like Lipase/Acylhydrolase superfamily protein; FUNCTIONS IN: hydrolase activity, acting on ester bonds, carboxylesterase activity; INVOLVED IN: lipid metabolic process; LOCATED IN: endomembrane system; EXPRESSED IN: 21 plant structures; EXPRESSED DURING: 12 growth stages; CONTAINS InterPro DOMAIN/s: Lipase, GDSL (InterPro:IPR001087); BEST Arabidopsis thaliana protein matc…
Medtr_v1_083427	MtrunA17_Chr3g0144021	0	0.6	0	0.65	0.58	0	0	0	0	0	0	1	0	1	1	0	-0.95	0	-0.6	1	0	1	1	0	0	0	0	0	0	0	1	0	1	0	0	0	1	0	1	0	WUSCHEL-related homeobox 8-like	WUSCHEL-related homeobox 8-like	27.3.22	RNA.regulation of transcription.HB,Homeobox transcription factor family	(at4g35550 : 197.0) Encodes a WUSCHEL-related homeobox gene family member with 65 amino acids in its homeodomain. WOX13 is the only family member that does not contain a sequence of eight residues (TLPLFPMH) downstream of the homeodomain called the WUS box.; WUSCHEL related homeobox 13 (WOX13); FUNCTIONS IN: DNA binding, sequence-specific DNA binding transcription factor activity; INVOLVED IN: re…
Medtr_v1_080759	MtrunA17_Chr4g0008861	0.7	0.55	2.47	0	0	1.76	0	0	0	0	0	0	1	1	1	0	-0.59	0	-0.64	1	0	1	1	0	0	0	0	0	0	0	1	0	1	0	0	0	1	0	1	0	DUF3527 domain	DUF3527 domain	35.2	not assigned.unknown	(at5g01030 : 212.0) Protein of unknown function (DUF3527); FUNCTIONS IN: molecular_function unknown; INVOLVED IN: biological_process unknown; LOCATED IN: cellular_component unknown; EXPRESSED IN: 24 plant structures; EXPRESSED DURING: 13 growth stages; CONTAINS InterPro DOMAIN/s: Protein of unknown function DUF3527 (InterPro:IPR021916); BEST Arabidopsis thaliana protein match is: Protein of unkno…
Medtr_v1_023424	MtrunA17_Chr4g0018171	0	0	3.62	0.72	0.82	4.49	0	0	0	0	0	0	1	1	1	0	-1.25	0	-0.63	1	0	1	1	0	0	0	0	0	0	0	1	0	1	0	0	0	1	0	1	0	EXORDIUM-like 3	EXORDIUM-like 3	35.1	not assigned.no ontology	(at5g51550 : 492.0) EXORDIUM like 3 (EXL3); CONTAINS InterPro DOMAIN/s: Phosphate-induced protein 1 (InterPro:IPR006766); BEST Arabidopsis thaliana protein match is: EXORDIUM like 5 (TAIR:AT2G17230.1); Has 398 Blast hits to 397 proteins in 23 species: Archae - 0; Bacteria - 2; Metazoa - 0; Fungi - 0; Plants - 396; Viruses - 0; Other Eukaryotes - 0 (source: NCBI BLink). & (gnl|cdd|68252 : 357.0) n…
Medtr_v1_080929	MtrunA17_Chr4g0018701	0	0	1.31	0.34	0	0.76	0	0	0	0	0	0	1	1	1	0	-1.01	0	-0.62	1	0	1	1	0	0	0	0	0	0	0	1	0	1	0	0	0	1	0	1	0	leucine-rich repeat receptor kinase TDR	leucine-rich repeat receptor kinase TDR	30.2.11	signalling.receptor kinases.leucine rich repeat XI	(at5g61480 : 1170.0) PHLOEM INTERCALATED WITH XYLEM (PXY); FUNCTIONS IN: protein serine/threonine kinase activity, protein kinase activity, ATP binding; INVOLVED IN: protein amino acid phosphorylation; LOCATED IN: plasma membrane; EXPRESSED IN: 20 plant structures; EXPRESSED DURING: 13 growth stages; CONTAINS InterPro DOMAIN/s: Protein kinase, ATP binding site (InterPro:IPR017441), Protein kinase…
Medtr_v1_088752	MtrunA17_Chr4g0020101	0	0	2.68	0	0	1.24	0	0	0	0	0	0	1	1	1	0	-0.54	0	-0.54	1	0	1	1	0	0	0	0	0	0	0	1	0	1	0	0	0	1	0	1	0	serine threonine- kinase At3g51990	serine threonine- kinase At3g51990	30.2.26	signalling.receptor kinases.crinkly like	(at3g51990 : 395.0) Protein kinase superfamily protein; FUNCTIONS IN: protein serine/threonine kinase activity, protein kinase activity, kinase activity, ATP binding; INVOLVED IN: protein amino acid phosphorylation; EXPRESSED IN: 24 plant structures; EXPRESSED DURING: 14 growth stages; CONTAINS InterPro DOMAIN/s: Protein kinase, ATP binding site (InterPro:IPR017441), Protein kinase, catalytic dom…
Medtr_v1_023761	MtrunA17_Chr4g0024501	0	1	1.36	0.36	1.24	1.09	0	0	0	0	0	1	1	1	1	0	-0.63	0	-0.68	1	0	1	1	0	0	0	0	0	0	0	1	0	1	0	0	0	1	0	1	0	MATE efflux family	MATE efflux family	34.99	transport.misc	(at3g21690 : 620.0) MATE efflux family protein; FUNCTIONS IN: antiporter activity, drug transmembrane transporter activity, transporter activity; INVOLVED IN: drug transmembrane transport, transmembrane transport; LOCATED IN: plasma membrane, membrane; EXPRESSED IN: 23 plant structures; EXPRESSED DURING: 13 growth stages; CONTAINS InterPro DOMAIN/s: Multi antimicrobial extrusion protein MatE (Int…
Medtr_v1_084257	MtrunA17_Chr4g0031621	0.52	0.88	1.02	0.46	1.92	0.86	0	0	0	0	0	1	1	1	1	0	-1.18	0	-0.73	1	0	1	1	0	0	0	0	0	0	0	1	0	1	0	0	0	1	0	1	0	expansin A10	expansin A10	10.7	cell wall.modification	(at2g39700 : 411.0) putative expansin. Naming convention from the Expansin Working Group (Kende et al, 2004. Plant Mol Bio). Involved in the formation of nematode-induced syncytia in roots of Arabidopsis thaliana.; expansin A4 (EXPA4); CONTAINS InterPro DOMAIN/s: Barwin-related endoglucanase (InterPro:IPR009009), Pollen allergen, N-terminal (InterPro:IPR014734), Expansin (InterPro:IPR002963), Rar…
Medtr_v1_024539	MtrunA17_Chr4g0031961	0	0	1.32	0.66	0	1.36	0	0	0	0	0	0	1	1	1	0	-0.84	0	-1.36	1	0	1	1	0	0	0	0	0	0	0	1	0	1	0	0	0	1	0	1	0	transcription factor PCL1-like	transcription factor PCL1-like	27.3.20	RNA.regulation of transcription.G2-like transcription factor family, GARP	(at3g46640 : 185.0) Encodes a myb family transcription factor with a single Myb DNA-binding domain (type SHAQKYF) that is unique to plants and is essential for circadian rhythms, specifically for transcriptional regulation within the circadian clock. LUX is required for normal rhythmic expression of multiple clock outputs in both constant light and darkness. It is coregulated with TOC1 and seems …
Medtr_v1_024555	MtrunA17_Chr4g0031961	0.82	0	0	0.57	0	0.5	0	0	0	0	1	0	0	1	1	0	-0.55	0	-1.21	1	0	1	1	0	0	0	0	0	0	0	1	0	1	0	0	0	1	0	1	0	transcription factor PCL1-like	transcription factor PCL1-like	27.3.20	RNA.regulation of transcription.G2-like transcription factor family, GARP	(at3g46640 : 185.0) Encodes a myb family transcription factor with a single Myb DNA-binding domain (type SHAQKYF) that is unique to plants and is essential for circadian rhythms, specifically for transcriptional regulation within the circadian clock. LUX is required for normal rhythmic expression of multiple clock outputs in both constant light and darkness. It is coregulated with TOC1 and seems …
Medtr_v1_062832	MtrunA17_Chr4g0035001	0	0.66	0	0	0.61	-0.5	0	0	0	0	0	1	0	1	1	0	-0.63	0	-0.55	1	0	1	1	0	0	0	0	0	0	0	1	0	1	0	0	0	1	0	1	0	RNA-binding (RRM RBD RNP motif) family	RNA-binding (RRM RBD RNP motif) family	27.4	RNA.RNA binding	(p49310|grp1_sinal : 137.0) Glycine-rich RNA-binding protein GRP1A - Sinapis alba (White mustard) (Brassica hirta) & (at2g21660 : 132.0) Encodes a small glycine-rich RNA binding protein that is part of a negative-feedback loop through which AtGRP7 regulates the circadian oscillations of its own transcript. Gene expression is induced by cold. GRP7 appears to promote stomatal opening and reduce tol…
Medtr_v1_071349	MtrunA17_Chr4g0037201	0	0	2.8	0.92	2.09	3.94	0	0	0	0	0	0	1	1	1	0	-1.52	0	-1.08	1	0	1	1	0	0	0	0	0	0	0	1	0	1	0	0	0	1	0	1	0	amino acid permease 4-like	amino acid permease 4-like	34.3	transport.amino acids	(at5g09220 : 689.0) member of AAAP family; amino acid permease 2 (AAP2); CONTAINS InterPro DOMAIN/s: Amino acid transporter, transmembrane (InterPro:IPR013057); BEST Arabidopsis thaliana protein match is: amino acid permease 4 (TAIR:AT5G63850.1); Has 2701 Blast hits to 2684 proteins in 226 species: Archae - 0; Bacteria - 6; Metazoa - 573; Fungi - 420; Plants - 1375; Viruses - 0; Other Eukaryotes …
Medtr_v1_025419	MtrunA17_Chr4g0041841	0	1.35	3.49	0	2.86	4.59	0	0	0	0	0	1	1	1	1	0	-1.43	0	-0.79	1	0	1	1	0	0	0	0	0	0	0	1	0	1	0	0	0	1	0	1	0	thiamin biosynthetic enzyme	thiamin biosynthetic enzyme	18.2	Co-factor and vitamine metabolism.thiamine	(at5g54770 : 499.0) Encodes a thiamine biosynthetic gene that has a dual function in thiamine biosynthesis and mitochondrial DNA damage tolerance. It appears to be involved in producing the thiazole portion of thiamine (vitamin B1). A crystal structure of the protein reveals that it forms a 2-ring homo-octamer.; THI1; FUNCTIONS IN: protein homodimerization activity, zinc ion binding; INVOLVED IN:…
Medtr_v1_066942	MtrunA17_Chr4g0042741	0	0.72	1.09	0	0.46	0.8	0	0	0	0	0	0	1	1	1	0	-1.13	0	-1.75	1	0	1	1	0	0	0	0	0	0	0	1	0	1	0	0	0	1	0	1	0	transmembrane protein, putative	transmembrane protein, putative	35.2	not assigned.unknown	no hits & (original description: len=189 begin=40015393 type=prot strand=- gn=MtrunA17Chr4g0042741 chr=MtrunA17Chr4 end=40018626 def=hypothetical protein)
Medtr_v1_068317	MtrunA17_Chr4g0052021	0	0	1.78	0	1.05	1.98	0	0	0	0	0	0	1	1	1	0	-1.16	0	-1.28	1	0	1	1	0	0	0	0	0	0	0	1	0	1	0	0	0	1	0	1	0	thiamine monophosphate synthase	thiamine monophosphate synthase	35.2	not assigned.unknown	(original description: len=307 strand=- chr=MtrunA17Chr4 gn=MtrunA17Chr4g0052021 type=prot begin=46304021 end=46307515 def=Putative aldolase-type TIM barrel)
Medtr_v1_068957	MtrunA17_Chr4g0061211	0	0	1.66	0	0	1.26	0	0	0	0	0	0	1	1	1	0	-0.57	0	-0.64	1	0	1	1	0	0	0	0	0	0	0	1	0	1	0	0	0	1	0	1	0	DUF863 family	DUF863 family	35.2	not assigned.unknown	(at1g69360 : 105.0) Plant protein of unknown function (DUF863); CONTAINS InterPro DOMAIN/s: Protein of unknown function DUF863, plant (InterPro:IPR008581); BEST Arabidopsis thaliana protein match is: Plant protein of unknown function (DUF863) (TAIR:AT1G26620.1); Has 257 Blast hits to 226 proteins in 21 species: Archae - 0; Bacteria - 0; Metazoa - 4; Fungi - 2; Plants - 245; Viruses - 0; Other Euk…
Medtr_v1_027184	MtrunA17_Chr4g0065241	0	0	3	0	0.61	2.11	0	0	0	0	0	0	1	1	1	0	-0.54	0	-0.58	1	0	1	1	0	0	0	0	0	0	0	1	0	1	0	0	0	1	0	1	0	class II knotted-like homeobox	class II knotted-like homeobox	33.99	development.unspecified	(at5g25220 : 407.0) A member of class II knotted1-like homeobox gene family (together with KNAT4 and KNAT5). Expressed in: hypocotyl-root boundary, anther-filament junction in flowers, ovule-funiculus and peduncle-silique boundaries, petioles and root. Light-regulated expression with differential response to red/far-red light. KNAT3 promoter activity showed cell-type specific pattern along longit…
Medtr_v1_025862	MtrunA17_Chr4g0069841	0	0	2.05	0	1.14	2.91	0	0	0	0	0	0	1	1	1	0	-1.24	0	-0.69	1	0	1	1	0	0	0	0	0	0	0	1	0	1	0	0	0	1	0	1	0	pectinesterase pectinesterase inhibitor PPE8B	pectinesterase pectinesterase inhibitor PPE8B	10.8.1	cell wall.pectin*esterases.PME	(q43062|pme_prupe : 620.0) Pectinesterase PPE8B precursor (EC 3.1.1.11) (Pectin methylesterase) (PE) - Prunus persica (Peach) & (at3g43270 : 576.0) Plant invertase/pectin methylesterase inhibitor superfamily; FUNCTIONS IN: enzyme inhibitor activity, pectinesterase activity; INVOLVED IN: cell wall modification; LOCATED IN: plant-type cell wall; EXPRESSED IN: 21 plant structures; EXPRESSED DURING: …
Medtr_v1_028053	MtrunA17_Chr4g0075001	0	0	3.12	0.34	1.34	3.92	0	0	0	0	0	0	1	1	1	0	-1.41	0	-1.09	1	0	1	1	0	0	0	0	0	0	0	1	0	1	0	0	0	1	0	1	0	lactoylglutathione lyase	lactoylglutathione lyase	24.2	Biodegradation of Xenobiotics.lactoylglutathione lyase	(at1g11840 : 397.0) Encodes a glyoxalase I homolog ATGLX1.; glyoxalase I homolog (GLX1); FUNCTIONS IN: lactoylglutathione lyase activity, metal ion binding; INVOLVED IN: carbohydrate metabolic process; LOCATED IN: peroxisome; EXPRESSED IN: 25 plant structures; EXPRESSED DURING: 13 growth stages; CONTAINS InterPro DOMAIN/s: Glyoxalase I (InterPro:IPR004361), Glyoxalase I, conserved site (InterPro:…
Medtr_v1_028054	MtrunA17_Chr4g0075021	0	1.33	3.29	0.72	1.54	4.18	0	0	0	0	0	1	1	1	1	0	-1.65	0	-1.57	1	0	1	1	0	0	0	0	0	0	0	1	0	1	0	0	0	1	0	1	0	lactoylglutathione lyase	lactoylglutathione lyase	24.2	Biodegradation of Xenobiotics.lactoylglutathione lyase	(at1g11840 : 456.0) Encodes a glyoxalase I homolog ATGLX1.; glyoxalase I homolog (GLX1); FUNCTIONS IN: lactoylglutathione lyase activity, metal ion binding; INVOLVED IN: carbohydrate metabolic process; LOCATED IN: peroxisome; EXPRESSED IN: 25 plant structures; EXPRESSED DURING: 13 growth stages; CONTAINS InterPro DOMAIN/s: Glyoxalase I (InterPro:IPR004361), Glyoxalase I, conserved site (InterPro:…
Medtr_v1_029996	MtrunA17_Chr5g0398721	0	0	1.42	0	-0.6	1.05	0	0	0	0	0	0	1	1	1	0	-1.14	0	-0.85	1	0	1	1	0	0	0	0	0	0	0	1	0	1	0	0	0	1	0	1	0	DUF1442 family	DUF1442 family	35.2	not assigned.unknown	(gnl|cdd|70732 : 233.0) no description available & (at2g45360 : 214.0) Protein of unknown function (DUF1442); CONTAINS InterPro DOMAIN/s: Protein of unknown function DUF1442 (InterPro:IPR009902); BEST Arabidopsis thaliana protein match is: Protein of unknown function (DUF1442) (TAIR:AT3G60780.1); Has 113 Blast hits to 112 proteins in 16 species: Archae - 0; Bacteria - 6; Metazoa - 0; Fungi - 0; P…
Medtr_v1_030467	MtrunA17_Chr5g0402291	0	1.01	0	0	1.12	0	0	0	0	0	0	1	0	1	1	0	-1.19	0	-0.88	1	0	1	1	0	0	0	0	0	0	0	1	0	1	0	0	0	1	0	1	0	heat shock factor HSF24	heat shock factor HSF24	20.2.1	stress.abiotic.heat	(at4g36990 : 207.0) encodes a protein whose sequence is similar to heat shock factors that regulate the expression of heat shock proteins. Transcript level is increased in response to heat shock. However, overexpression of this gene did not result in the increase of decrease of heat shock proteins.; heat shock factor 4 (HSF4); FUNCTIONS IN: transcription repressor activity, DNA binding, sequence-…
Medtr_v1_030578	MtrunA17_Chr5g0403161	0	0	1.64	-0.58	0.89	2.42	0	0	0	0	0	0	1	1	1	0	-0.98	0	-0.78	1	0	1	1	0	0	0	0	0	0	0	1	0	1	0	0	0	1	0	1	0	DUF4228 domain	DUF4228 domain	35.2	not assigned.unknown	(at4g37240 : 154.0) unknown protein; FUNCTIONS IN: molecular_function unknown; INVOLVED IN: N-terminal protein myristoylation; LOCATED IN: cellular_component unknown; EXPRESSED IN: 22 plant structures; EXPRESSED DURING: 13 growth stages; BEST Arabidopsis thaliana protein match is: unknown protein (TAIR:AT2G23690.1); Has 30201 Blast hits to 17322 proteins in 780 species: Archae - 12; Bacteria - 13…
Medtr_v1_031186	MtrunA17_Chr5g0408291	0	0.93	0	1.24	1.67	2.93	0	0	0	0	0	1	0	1	1	0	-0.8	0	-1.23	1	0	1	1	0	0	0	0	0	0	0	1	0	1	0	0	0	1	0	1	0	transmembrane protein, putative	transmembrane protein, putative	35.2	not assigned.unknown	(at4g19390 : 202.0) Uncharacterised protein family (UPF0114); FUNCTIONS IN: molecular_function unknown; INVOLVED IN: biological_process unknown; LOCATED IN: chloroplast; EXPRESSED IN: 23 plant structures; EXPRESSED DURING: 13 growth stages; CONTAINS InterPro DOMAIN/s: Uncharacterised protein family UPF0114, plant (InterPro:IPR016804), Uncharacterised protein family UPF0114 (InterPro:IPR005134); B…
Medtr_v1_031635	MtrunA17_Chr5g0411911	0	1.17	0	0	1.94	0	0	0	0	0	0	1	0	1	1	0	-0.68	0	-0.93	1	0	1	1	0	0	0	0	0	0	0	1	0	1	0	0	0	1	0	1	0	cinnamyl alcohol dehydrogenase	cinnamyl alcohol dehydrogenase	16.2.1.10	secondary metabolism.phenylpropanoids.lignin biosynthesis.CAD	(q9zrf1|mtdh_fraan : 493.0) Probable mannitol dehydrogenase (EC 1.1.1.255) (NAD-dependent mannitol dehydrogenase) - Fragaria ananassa (Strawberry) & (gnl|cdd|35246 : 483.0) no description available & (at4g37980 : 429.0) elicitor-activated gene 3-1 (ELI3-1); FUNCTIONS IN: oxidoreductase activity, zinc ion binding; INVOLVED IN: response to bacterium, plant-type hypersensitive response; EXPRESSED IN…
Medtr_v1_031864	MtrunA17_Chr5g0413411	0	1.15	1.93	0	2	0.85	0	0	0	0	0	1	1	1	1	0	-1.07	0	-0.76	1	0	1	1	0	0	0	0	0	0	0	1	0	1	0	0	0	1	0	1	0	polygalacturonase At1g48100-like	polygalacturonase At1g48100-like	10.6.3	cell wall.degradation.pectate lyases and polygalacturonases	(at1g60590 : 681.0) Pectin lyase-like superfamily protein; FUNCTIONS IN: polygalacturonase activity; INVOLVED IN: carbohydrate metabolic process; EXPRESSED IN: 20 plant structures; EXPRESSED DURING: 10 growth stages; CONTAINS InterPro DOMAIN/s: Pectin lyase fold/virulence factor (InterPro:IPR011050), Pectin lyase fold (InterPro:IPR012334), Glycoside hydrolase, family 28 (InterPro:IPR000743), Para…
Medtr_v1_033776	MtrunA17_Chr5g0426581	0	1.12	2.06	-0.44	0.88	1.13	0	0	0	0	0	1	1	1	1	0	-0.82	0	-0.97	1	0	1	1	0	0	0	0	0	0	0	1	0	1	0	0	0	1	0	1	0	Thylakoid lumenal 29 kDa chloroplastic	Thylakoid lumenal 29 kDa chloroplastic	21.2.1	redox.ascorbate and glutathione.ascorbate	(at4g09010 : 437.0) Encodes a protein that was initially believed to act as a microsomal ascorbate peroxidase APX4 but to date, no evidence of enzymatic activity has been found.; ascorbate peroxidase 4 (APX4); FUNCTIONS IN: peroxidase activity, heme binding; INVOLVED IN: oxidation reduction, response to oxidative stress; LOCATED IN: in 7 components; EXPRESSED IN: 22 plant structures; EXPRESSED DU…
Medtr_v1_034160	MtrunA17_Chr5g0429341	0	0	1.39	0	-0.66	2	0	0	0	0	0	0	1	1	1	0	-0.72	0	-0.9	1	0	1	1	0	0	0	0	0	0	0	1	0	1	0	0	0	1	0	1	0	zinc finger CONSTANS-LIKE 9-like	zinc finger CONSTANS-LIKE 9-like	27.3.7	RNA.regulation of transcription.C2C2(Zn) CO-like, Constans-like zinc finger family	(at3g07650 : 305.0) This gene belongs to the CO (CONSTANS) gene family. This gene family is divided in three subgroups: groups III, to which COL9 belongs, is characterised by one B-box (supposed to regulate protein-protein interactions) and a second diverged zinc finger. COL9 downregulates expression of CO (CONSTANS) as well as FT and SOC1 which are known regulatory targets of CO.; CONSTANS-like …
Medtr_v1_066810	MtrunA17_Chr6g0480631	0	0.85	3.79	0	1.25	3.09	0	0	0	0	0	1	1	1	1	0	-0.65	0	-0.84	1	0	1	1	0	0	0	0	0	0	0	1	0	1	0	0	0	1	0	1	0	glutamate decarboxylase	glutamate decarboxylase	13.1.1.1.1	amino acid metabolism.synthesis.central amino acid metabolism.GABA.Glutamate decarboxylase	(at2g02010 : 795.0) glutamate decarboxylase 4 (GAD4); FUNCTIONS IN: calmodulin binding; INVOLVED IN: carboxylic acid metabolic process, glutamate metabolic process, glutamate decarboxylation to succinate; LOCATED IN: cytosol, nucleus; CONTAINS InterPro DOMAIN/s: Pyridoxal phosphate-dependent transferase, major domain (InterPro:IPR015424), Pyridoxal phosphate-dependent decarboxylase (InterPro:IPR0…
Medtr_v1_096825	MtrunA17_Chr6g0483851	0	0	1.95	0	0	1.04	0	0	0	0	0	0	1	1	1	0	-0.87	0	-0.55	1	0	1	1	0	0	0	0	0	0	0	1	0	1	0	0	0	1	0	1	0	receptor-like kinase	receptor-like kinase	30.2.20	signalling.receptor kinases.wheat LRK10 like	(at1g67000 : 433.0) Protein kinase superfamily protein; FUNCTIONS IN: protein serine/threonine kinase activity, protein kinase activity, kinase activity, ATP binding; INVOLVED IN: protein amino acid phosphorylation; LOCATED IN: endomembrane system; EXPRESSED IN: stem; CONTAINS InterPro DOMAIN/s: Protein kinase, ATP binding site (InterPro:IPR017441), Protein kinase, catalytic domain (InterPro:IPR0…
Medtr_v1_043849	MtrunA17_Chr7g0240771	0	0	1.35	0	0.46	0.73	0	0	0	0	0	0	1	1	1	0	-0.77	0	-0.54	1	0	1	1	0	0	0	0	0	0	0	1	0	1	0	0	0	1	0	1	0	hypothetical protein MTR_0027s0090	hypothetical protein MTR_0027s0090	35.2	not assigned.unknown	no hits & (original description: len=390 begin=30474924 type=prot strand=+ gn=MtrunA17Chr7g0240771 chr=MtrunA17Chr7 end=30477662 def=hypothetical protein)
Medtr_v1_045528	MtrunA17_Chr7g0255941	0	0.81	3.33	0	0.43	1.05	0	0	0	0	0	0	1	1	1	0	-0.72	0	-0.81	1	0	1	1	0	0	0	0	0	0	0	1	0	1	0	0	0	1	0	1	0	probable auxin efflux carrier component 1b	probable auxin efflux carrier component 1b	17.2.2	hormone metabolism.auxin.signal transduction	(q67ul3|pin1c_orysa : 761.0) Probable auxin efflux carrier component 1c (OsPIN1c) - Oryza sativa (Rice) & (at1g73590 : 746.0) Encodes an auxin efflux carrier involved in shoot and root development. It is involved in the maintenance of embryonic auxin gradients. Loss of function severely affects organ initiation, pin1 mutants are characterised by an inflorescence meristem that does not initiate an…
Medtr_v1_011927	MtrunA17_Chr8g0334531	0	0	3.22	0	0.73	3.69	0	0	0	0	0	0	1	1	1	0	-1.13	0	-0.51	1	0	1	1	0	0	0	0	0	0	0	1	0	1	0	0	0	1	0	1	0	serine threonine- kinase chloroplastic-like	serine threonine- kinase chloroplastic-like	29.4	protein.postranslational modification	(at5g01920 : 578.0) Chloroplast thylakoid protein kinase STN8 is specific in phosphorylation of N-terminal threonine residues in D1, D2 and CP43 proteins, and Thr-4 in PsbH protein of photosystem II. Phosphorylation of Thr-4 in the wild type required both light and prior phosphorylation at Thr-2.; STN8; FUNCTIONS IN: protein kinase activity, kinase activity; INVOLVED IN: photosystem II stabilizat…
Medtr_v1_074691	MtrunA17_Chr8g0334981	0	1.12	2.87	0.53	1.11	3.55	0	0	0	0	0	1	1	1	1	0	-1.14	0	-0.94	1	0	1	1	0	0	0	0	0	0	0	1	0	1	0	0	0	1	0	1	0	UPF0481 At3g47200-like	UPF0481 At3g47200-like	35.2	not assigned.unknown	no hits & (original description: len=83 end=646352 type=prot gn=MtrunA17Chr8g0334981 strand=- chr=MtrunA17Chr8 begin=645774 def=hypothetical protein)
Medtr_v1_049033	MtrunA17_Chr8g0345341	0	0.58	0	0.56	1.69	0	0	0	0	0	0	1	0	1	1	0	-1.12	0	-0.66	1	0	1	1	0	0	0	0	0	0	0	1	0	1	0	0	0	1	0	1	0	hypothetical protein MTR_8g023390	hypothetical protein MTR_8g023390	35.2	not assigned.unknown	no hits & (original description: len=164 end=8397366 begin=8395069 strand=+ chr=MtrunA17Chr8 gn=MtrunA17Chr8g0345341 type=prot def=hypothetical protein)
Medtr_v1_038963	MtrunA17_Chr8g0349261	0.63	0.69	0	0.79	0.48	0.44	0	0	0	0	1	0	0	1	1	0	-0.96	0	-0.6	1	0	1	1	0	0	0	0	0	0	0	1	0	1	0	0	0	1	0	1	0	myb transcription factor MIXTA	myb transcription factor MIXTA	27.3.25	RNA.regulation of transcription.MYB domain transcription factor family	(at3g61250 : 313.0) Member of the R2R3 factor gene family.; myb domain protein 17 (MYB17); CONTAINS InterPro DOMAIN/s: SANT, DNA-binding (InterPro:IPR001005), Homeodomain-like (InterPro:IPR009057), Myb, DNA-binding (InterPro:IPR014778), HTH transcriptional regulator, Myb-type, DNA-binding (InterPro:IPR017930), Homeodomain-related (InterPro:IPR012287), Myb transcription factor (InterPro:IPR015495)…
Medtr_v1_073144	MtrunA17_Chr8g0365381	0	0	2.17	0.99	0.85	2.67	0	0	0	0	0	0	1	1	1	0	-0.66	0	-0.57	1	0	1	1	0	0	0	0	0	0	0	1	0	1	0	0	0	1	0	1	0	probable polygalacturonase non-catalytic subunit JP650	probable polygalacturonase non-catalytic subunit JP650	10.6.3	cell wall.degradation.pectate lyases and polygalacturonases	(at1g70370 : 598.0) polygalacturonase 2 (PG2); FUNCTIONS IN: polygalacturonase activity; INVOLVED IN: biological_process unknown; LOCATED IN: endomembrane system; EXPRESSED IN: 23 plant structures; EXPRESSED DURING: 13 growth stages; CONTAINS InterPro DOMAIN/s: BURP (InterPro:IPR004873); BEST Arabidopsis thaliana protein match is: BURP domain-containing protein (TAIR:AT1G23760.1). & (gnl|cdd|6683…
Medtr_v1_050374	MtrunA17_Chr8g0366871	0	0.63	1.02	0.35	0.51	0	0	0	0	0	0	1	0	1	1	0	-0.73	0	-0.51	1	0	1	1	0	0	0	0	0	0	0	1	0	1	0	0	0	1	0	1	0	zinc C3HC4 type (RING finger)	zinc C3HC4 type (RING finger)	29.5.11.4.2	protein.degradation.ubiquitin.E3.RING	(at2g22680 : 299.0) Zinc finger (C3HC4-type RING finger) family protein; FUNCTIONS IN: ubiquitin-protein ligase activity, zinc ion binding; EXPRESSED IN: 13 plant structures; EXPRESSED DURING: 6 growth stages; CONTAINS InterPro DOMAIN/s: Zinc finger, RING-type (InterPro:IPR001841), Zinc finger, C3HC4 RING-type (InterPro:IPR018957), von Willebrand factor, type A (InterPro:IPR002035); BEST Arabidop…
Medtr_v1_069453	MtrunA17_Chr8g0367531	0	0	1.18	0	0	1.28	0	0	0	0	0	0	1	1	1	0	-0.66	0	-0.52	1	0	1	1	0	0	0	0	0	0	0	1	0	1	0	0	0	1	0	1	0	hypothetical protein MTR_8g471140	hypothetical protein MTR_8g471140	35.2	not assigned.unknown	no hits & (original description: len=174 type=prot chr=MtrunA17Chr8 strand=- gn=MtrunA17Chr8g0367531 begin=31203910 end=31207684 def=hypothetical protein)
Medtr_v1_074392	MtrunA17_Chr8g0369211	0	0.74	2.09	1.02	1.28	2.52	0	0	0	0	0	1	1	1	1	0	-0.89	0	-0.56	1	0	1	1	0	0	0	0	0	0	0	1	0	1	0	0	0	1	0	1	0	probable leucine-rich repeat receptor kinase At5g49770	probable leucine-rich repeat receptor kinase At5g49770	30.2.8.1	signalling.receptor kinases.leucine rich repeat VIII.VIII-1	(at1g79620 : 1387.0) Leucine-rich repeat protein kinase family protein; FUNCTIONS IN: protein serine/threonine kinase activity, kinase activity, ATP binding; INVOLVED IN: transmembrane receptor protein tyrosine kinase signaling pathway, protein amino acid phosphorylation; LOCATED IN: endomembrane system; EXPRESSED IN: 8 plant structures; EXPRESSED DURING: 4 anthesis, petal differentiation and exp…
Medtr_v1_086559	MtrunA17_Chr8g0372841	0.63	0	1.29	0	0.65	1.37	0	0	0	0	0	0	1	1	1	0	-0.63	0	-1.07	1	0	1	1	0	0	0	0	0	0	0	1	0	1	0	0	0	1	0	1	0	TRNA--methyltransferase non-catalytic subunit trm6MTase subunit	TRNA--methyltransferase non-catalytic subunit trm6MTase subunit	35.2	not assigned.unknown	(at5g66440 : 105.0) unknown protein; BEST Arabidopsis thaliana protein match is: unknown protein (TAIR:AT4G34560.1); Has 1807 Blast hits to 1807 proteins in 277 species: Archae - 0; Bacteria - 0; Metazoa - 736; Fungi - 347; Plants - 385; Viruses - 0; Other Eukaryotes - 339 (source: NCBI BLink). & (reliability: 210.0) & (original description: len=240 end=35203893 begin=35202782 gn=MtrunA17Chr8g037…
Medtr_v1_079039	MtrunA17_Chr8g0372981	0	0	1.83	0	0.38	1.87	0	0	0	0	0	0	1	1	1	0	-0.74	0	-0.64	1	0	1	1	0	0	0	0	0	0	0	1	0	1	0	0	0	1	0	1	0	soluble inorganic pyrophosphatase	soluble inorganic pyrophosphatase	23.4.99	nucleotide metabolism.phosphotransfer and pyrophosphatases.misc	(o22537|ipyr_orysa : 338.0) Soluble inorganic pyrophosphatase (EC 3.6.1.1) (Pyrophosphate phospho-hydrolase) (PPase) - Oryza sativa (Rice) & (at3g53620 : 337.0) Encodes a soluble protein with inorganic pyrophosphatase activity that is highly specific for Mg-inorganic pyrophosphate.; pyrophosphorylase 4 (PPa4); FUNCTIONS IN: inorganic diphosphatase activity; INVOLVED IN: response to cadmium ion, m…
Medtr_v1_051011	MtrunA17_Chr8g0373671	0	0	1.05	0	0	0.98	0	0	0	0	0	0	1	1	1	0	-1.32	0	-0.76	1	0	1	1	0	0	0	0	0	0	0	1	0	1	0	0	0	1	0	1	0	probable galacturonosyltransferase-like 1	probable galacturonosyltransferase-like 1	26.2	misc.UDP glucosyl and glucoronyl transferases	(at3g50760 : 479.0) Encodes a protein with putative galacturonosyltransferase activity.; galacturonosyltransferase-like 2 (GATL2); FUNCTIONS IN: transferase activity, transferring hexosyl groups, polygalacturonate 4-alpha-galacturonosyltransferase activity, transferase activity, transferring glycosyl groups; INVOLVED IN: carbohydrate biosynthetic process; LOCATED IN: endomembrane system; EXPRESSE…
Medtr_v1_084143	MtrunA17_Chr8g0376131	0	0	1.35	0	0	1.95	0	0	0	0	0	0	1	1	1	0	-1.01	0	-0.54	1	0	1	1	0	0	0	0	0	0	0	1	0	1	0	0	0	1	0	1	0	receptor kinase At4g00960	receptor kinase At4g00960	30.2.17	signalling.receptor kinases.DUF 26	(at1g70740 : 462.0) Protein kinase superfamily protein; FUNCTIONS IN: protein serine/threonine kinase activity, protein kinase activity, kinase activity, ATP binding; INVOLVED IN: protein amino acid phosphorylation; LOCATED IN: cellular_component unknown; EXPRESSED IN: 22 plant structures; EXPRESSED DURING: 13 growth stages; CONTAINS InterPro DOMAIN/s: Protein kinase, catalytic domain (InterPro:I…
Medtr_v1_051798	MtrunA17_Chr8g0384621	0.72	0.7	0	0	0.56	-0.42	0	0	0	0	0	1	0	1	1	0	-0.66	0	-0.55	1	0	1	1	0	0	0	0	0	0	0	1	0	1	0	0	0	1	0	1	0	lipase-like PAD4	lipase-like PAD4	20.1	stress.biotic	(at3g52430 : 354.0) Encodes a lipase-like gene that is important for salicylic acid signaling and function in resistance (R) gene-mediated and basal plant disease resistance. PAD4 can interact directly with EDS1, another disease resistance signaling protein. Expressed at elevated level in response to green peach aphid (GPA) feeding, and modulates the GPA feeding-induced leaf senescence through a …
Medtr_v1_051790	MtrunA17_Chr8g0384661	0	0	1.21	0.45	0.84	1.6	0	0	0	0	0	0	1	1	1	0	-0.78	0.68	-0.69	1	0	1	1	0	1	0	1	0	0	0	1	0	1	0	0	0	1	0	1	0	amino acid permease 4-like	amino acid permease 4-like	34.3	transport.amino acids	(at5g09220 : 679.0) member of AAAP family; amino acid permease 2 (AAP2); CONTAINS InterPro DOMAIN/s: Amino acid transporter, transmembrane (InterPro:IPR013057); BEST Arabidopsis thaliana protein match is: amino acid permease 4 (TAIR:AT5G63850.1); Has 2701 Blast hits to 2684 proteins in 226 species: Archae - 0; Bacteria - 6; Metazoa - 573; Fungi - 420; Plants - 1375; Viruses - 0; Other Eukaryotes …
Medtr_v1_051815	MtrunA17_Chr8g0384741	0	0.61	0	0.32	0.93	-0.87	0	0	0	0	0	1	0	1	1	0	-0.83	0	-0.89	1	0	1	1	0	0	0	0	0	0	0	1	0	1	0	0	0	1	0	1	0	aldehyde dehydrogenase family 3 member H1-like isoform X1	aldehyde dehydrogenase family 3 member H1-like isoform X1	5.1	fermentation.aldehyde dehydrogenase	(at4g34240 : 654.0) Aldehyde dehydrogenase induced by ABA and dehydration; aldehyde dehydrogenase 3I1 (ALDH3I1); FUNCTIONS IN: 3-chloroallyl aldehyde dehydrogenase activity, aldehyde dehydrogenase (NAD) activity; INVOLVED IN: response to water deprivation, response to abscisic acid stimulus; LOCATED IN: chloroplast, plastid; EXPRESSED IN: 26 plant structures; EXPRESSED DURING: 13 growth stages; C…
Medtr_v1_051850	MtrunA17_Chr8g0385051	0.55	0.6	2.18	0.5	0.63	2.27	0	0	0	0	0	1	1	1	1	0	-0.88	0	-0.69	1	0	1	1	0	0	0	0	0	0	0	1	0	1	0	0	0	1	0	1	0	probable LRR receptor-like serine threonine- kinase At5g63710 isoform X1	probable LRR receptor-like serine threonine- kinase At5g63710 isoform X1	30.2.2	signalling.receptor kinases.leucine rich repeat II	(at5g63710 : 799.0) Leucine-rich repeat protein kinase family protein; FUNCTIONS IN: protein serine/threonine kinase activity, protein kinase activity, ATP binding; INVOLVED IN: transmembrane receptor protein tyrosine kinase signaling pathway, protein amino acid phosphorylation; LOCATED IN: cellular_component unknown; EXPRESSED IN: 22 plant structures; EXPRESSED DURING: 13 growth stages; CONTAINS…
Medtr_v1_001999	NA	0	0.87	1.82	0	0.8	0	0	0	0	0	0	1	0	1	1	0	-0.65	0	-0.56	1	0	1	1	0	0	0	0	0	0	0	1	0	1	0	0	0	1	0	1	0	NA	NA	NA	NA	NA
Medtr_v1_005589	NA	0	0	1.76	0.35	0.7	2.45	0	0	0	0	0	0	1	1	1	0	-0.99	0	-0.63	1	0	1	1	0	0	0	0	0	0	0	1	0	1	0	0	0	1	0	1	0	NA	NA	NA	NA	NA
Medtr_v1_013217	NA	0	0	1.09	0	0.62	3.03	0	0	0	0	0	0	1	1	1	0	-0.63	-0.5	-0.66	1	0	1	1	0	0	0	0	0	0	0	1	0	1	0	0	0	1	0	1	0	NA	NA	NA	NA	NA
Medtr_v1_025348	NA	0.74	0	2.09	0	0	1.62	0	0	0	0	0	0	1	1	1	0	-0.91	0	-0.76	1	0	1	1	0	0	0	0	0	0	0	1	0	1	0	0	0	1	0	1	0	NA	NA	NA	NA	NA
Medtr_v1_026877	NA	0	0	2	0.34	0.78	1.32	0	0	0	0	0	0	1	1	1	0	-0.72	0	-0.59	1	0	1	1	0	0	0	0	0	0	0	1	0	1	0	0	0	1	0	1	0	NA	NA	NA	NA	NA
Medtr_v1_030208	NA	0	0	3.58	0	0.92	4.94	0	0	0	0	0	0	1	1	1	0	-1.5	0	-0.91	1	0	1	1	0	0	0	0	0	0	0	1	0	1	0	0	0	1	0	1	0	NA	NA	NA	NA	NA
Medtr_v1_030445	NA	0	0.57	0	0	0.66	0	0	0	0	0	0	1	0	1	1	0	-0.86	0.64	-0.75	1	0	1	1	0	1	0	1	0	0	0	1	0	1	0	0	0	1	0	1	0	NA	NA	NA	NA	NA
Medtr_v1_036853	NA	0.53	0	0	0.75	0	0	0	0	0	0	1	0	0	1	1	0	-1.53	0.7	-0.83	1	0	1	1	0	1	0	1	0	0	0	1	0	1	0	0	0	1	0	1	0	NA	NA	NA	NA	NA
Medtr_v1_046535	MtrunA17_Chr7g0270161	0	0	2.67	0	0	3.57	0	0	0	0	0	0	1	1	1	0	-1.32	0.66	-1.44	1	0	1	1	0	1	0	1	0	0	0	1	0	1	0	0	0	1	0	1	0	NA	NA	NA	NA	NA
Medtr_v1_062946	MtrunA17_Chr4g0042981	0	1.82	0	1.13	2.12	0	0	0	0	0	0	1	0	1	1	0	-2.32	0	-2.84	1	0	1	1	0	0	0	0	0	0	0	1	0	1	0	0	0	1	0	1	0	NA	NA	NA	NA	NA
Medtr_v1_068053	NA	0	0	2.76	0.47	1.1	2.03	0	0	0	0	0	0	1	1	1	0	-0.69	0	-0.56	1	0	1	1	0	0	0	0	0	0	0	1	0	1	0	0	0	1	0	1	0	NA	NA	NA	NA	NA
Medtr_v1_092587	NA	0	0	1.51	0.7	0.83	1.39	0	0	0	0	0	0	1	1	1	0	-1.7	0	-0.86	1	0	1	1	0	0	0	0	0	0	0	1	0	1	0	0	0	1	0	1	0	NA	NA	NA	NA	NA
Medtr_v1_097060	NA	0	0	1.2	0	0.38	1.12	0	0	0	0	0	0	1	1	1	0	-1.95	0	-2.44	1	0	1	1	0	0	0	0	0	0	0	1	0	1	0	0	0	1	0	1	0	NA	NA	NA	NA	NA
Medtr_v1_099677	NA	0	0	1.19	0.65	0.88	0.97	0	0	0	0	0	0	1	1	1	0	-0.87	0	-0.57	1	0	1	1	0	0	0	0	0	0	0	1	0	1	0	0	0	1	0	1	0	NA	NA	NA	NA	NA
Medtr_v1_028007	MtrunA17_Chr0c30g0494101	-3.43	-1.63	1.81	-4.25	-3.67	1.43	1	1	0	1	0	0	1	1	1	1	0.85	0	0	0	0	0	0	1	0	0	1	1	0	0	0	0	0	1	0	0	1	0	0	1	Glucose and ribitol dehydrogenase	Glucose and ribitol dehydrogenase	26.22	misc.short chain dehydrogenase/reductase (SDR)	(q5kts5|grdh_dauca : 384.0) Glucose and ribitol dehydrogenase (EC 1.1.1.-) (Carrot ABA-induced in somatic embryos 5 protein) - Daucus carota (Carrot) & (at1g54870 : 380.0) NAD(P)-binding Rossmann-fold superfamily protein; FUNCTIONS IN: oxidoreductase activity, binding, catalytic activity; INVOLVED IN: oxidation reduction, metabolic process; LOCATED IN: chloroplast; EXPRESSED IN: 8 plant structure…
Medtr_v1_006092	MtrunA17_Chr1g0185841	-2.18	-0.77	2	-1.99	-0.66	3.54	1	1	0	1	0	0	1	1	1	1	2.73	0	0	0	0	0	0	1	0	0	1	1	0	0	0	0	0	1	0	0	1	0	0	1	legumin storage	legumin storage	33.1	development.storage proteins	(p02858|glyg4_soybn : 483.0) Glycinin G4 precursor [Contains: Glycinin A5 subunit; Glycinin A4 subunit; Glycinin B3 subunit] - Glycine max (Soybean) & (at5g44120 : 164.0) Encodes a 12S seed storage protein. The Landsberg erecta genome contains another copy of 12S globulin gene, CRA2, which is located tandemly with CRA1. Protein is tyrosine-phosphorylated and its phosphorylation state is modulated…
Medtr_v1_086154	MtrunA17_Chr2g0317751	-3.14	-1.08	0.89	-2.79	-3.53	0.63	1	1	0	1	0	0	1	1	1	1	2.76	0	0	0	0	0	0	1	0	0	1	1	0	0	0	0	0	1	0	0	1	0	0	1	Defensin	Defensin	35.2	not assigned.unknown	(original description: len=72 end=39560006 chr=MtrunA17Chr2 gn=MtrunA17Chr2g0317751,MtDEF1|MtrunA17Chr2g0317751 strand=+ type=prot begin=39559487 def=Putative knottin, scorpion toxin)
Medtr_v1_072013	MtrunA17_Chr4g0058681	-0.62	0	2.5	-0.74	-0.43	3.37	1	0	0	1	0	0	1	1	1	1	2.04	0	0.48	0	0	0	0	1	0	0	1	1	0	0	0	0	0	1	0	0	1	0	0	1	oleosin kDa-like	oleosin kDa-like	35.2	not assigned.unknown	(original description: len=199 type=prot gn=MtrunA17Chr4g0058681 strand=+ chr=MtrunA17Chr4 begin=51577448 end=51578263 def=Putative oleosin)
Medtr_v1_000858	MtrunA17_Chr5g0403771	-1.63	-1.19	1.63	-1.11	-1.06	2.47	1	1	0	1	0	0	1	1	1	1	3.37	0	0	0	0	0	0	1	0	0	1	1	0	0	0	0	0	1	0	0	1	0	0	1	Vicilin-like antimicrobial peptides 2-2	Vicilin-like antimicrobial peptides 2-2	35.1	not assigned.no ontology	(at2g18540 : 348.0) RmlC-like cupins superfamily protein; FUNCTIONS IN: nutrient reservoir activity; INVOLVED IN: biological_process unknown; LOCATED IN: endomembrane system; CONTAINS InterPro DOMAIN/s: Cupin, RmlC-type (InterPro:IPR011051), Cupin 1 (InterPro:IPR006045), RmlC-like jelly roll fold (InterPro:IPR014710); BEST Arabidopsis thaliana protein match is: RmlC-like cupins superfamily protei…
Medtr_v1_030665	MtrunA17_Chr5g0403771	-1.75	-0.85	1.43	-0.8	-1.23	2.4	1	1	0	1	0	0	1	1	1	1	3.47	0	0	0	0	0	0	1	0	0	1	1	0	0	0	0	0	1	0	0	1	0	0	1	Vicilin-like antimicrobial peptides 2-2	Vicilin-like antimicrobial peptides 2-2	35.1	not assigned.no ontology	(at2g18540 : 348.0) RmlC-like cupins superfamily protein; FUNCTIONS IN: nutrient reservoir activity; INVOLVED IN: biological_process unknown; LOCATED IN: endomembrane system; CONTAINS InterPro DOMAIN/s: Cupin, RmlC-type (InterPro:IPR011051), Cupin 1 (InterPro:IPR006045), RmlC-like jelly roll fold (InterPro:IPR014710); BEST Arabidopsis thaliana protein match is: RmlC-like cupins superfamily protei…
Medtr_v1_071355	MtrunA17_Chr6g0462381	-0.8	-2.22	1.05	-0.66	-3.41	0.95	1	1	0	1	0	0	1	1	1	1	0.84	0	0	0	0	0	0	1	0	0	1	1	0	0	0	0	0	1	0	0	1	0	0	1	Low temperature-induced	Low temperature-induced	35.2	not assigned.unknown	no hits & (original description: len=54 end=11387722 begin=11386678 chr=MtrunA17Chr6 gn=MtrunA17Chr6g0462381 strand=- type=prot def=Putative proteolipid membrane potential modulator)
Medtr_v1_044759	MtrunA17_Chr7g0249151	-2.22	0	2.21	-1.21	-0.63	2.73	1	0	0	1	0	0	1	1	1	1	1.73	0	0.41	0	0	0	0	1	0	0	1	1	0	0	0	0	0	1	0	0	1	0	0	1	vicilin 47 kDa	vicilin 47 kDa	33.1	development.storage proteins	(p13918|vclc_pea : 546.0) Vicilin precursor - Pisum sativum (Garden pea) & (at3g22640 : 211.0) PAP85; FUNCTIONS IN: nutrient reservoir activity; INVOLVED IN: biological_process unknown; LOCATED IN: plant-type cell wall; EXPRESSED IN: stem, seed; EXPRESSED DURING: seedling growth, seed development stages; CONTAINS InterPro DOMAIN/s: Cupin, RmlC-type (InterPro:IPR011051), Cupin 1 (InterPro:IPR00604…
Medtr_v1_044768	MtrunA17_Chr7g0249201	-1.77	0	1.83	-1.24	-0.6	2.44	1	0	0	1	0	0	1	1	1	1	1.66	0	0	0	0	0	0	1	0	0	1	1	0	0	0	0	0	1	0	0	1	0	0	1	vicilin 47 kDa	vicilin 47 kDa	33.1	development.storage proteins	(p13918|vclc_pea : 542.0) Vicilin precursor - Pisum sativum (Garden pea) & (at3g22640 : 222.0) PAP85; FUNCTIONS IN: nutrient reservoir activity; INVOLVED IN: biological_process unknown; LOCATED IN: plant-type cell wall; EXPRESSED IN: stem, seed; EXPRESSED DURING: seedling growth, seed development stages; CONTAINS InterPro DOMAIN/s: Cupin, RmlC-type (InterPro:IPR011051), Cupin 1 (InterPro:IPR00604…
Medtr_v1_088424	MtrunA17_Chr1g0160181	0	-1.85	1.88	-0.77	-1.96	3.09	0	1	0	1	0	0	1	1	1	1	1.2	0	0	0	0	0	0	1	0	0	1	1	0	0	0	0	0	1	0	0	1	0	0	0	WAT1-related At4g08290-like	WAT1-related At4g08290-like	33.99	development.unspecified	(at4g08290 : 319.0) nodulin MtN21 /EamA-like transporter family protein; LOCATED IN: endomembrane system, membrane; EXPRESSED IN: 22 plant structures; EXPRESSED DURING: 13 growth stages; CONTAINS InterPro DOMAIN/s: Protein of unknown function DUF6, transmembrane (InterPro:IPR000620); BEST Arabidopsis thaliana protein match is: nodulin MtN21 /EamA-like transporter family protein (TAIR:AT2G39510.1)…
Medtr_v1_005448	MtrunA17_Chr1g0167721	-0.72	0	1.49	-0.5	-0.89	0.87	1	0	0	1	0	0	1	1	1	1	0.73	0	0	0	0	0	0	1	0	0	1	1	0	0	0	0	0	1	0	0	1	0	0	0	cryptochrome 2B apo	cryptochrome 2B apo	30.11	signalling.light	(at1g04400 : 738.0) Blue light receptor mediating blue-light regulated cotyledon expansion and flowering time. Positive regulator of the flowering-time gene CONSTANS. This gene possesses a light-induced CNT2 N-terminal homodimerisation domain.Involved in blue-light induced stomatal opening. Involved in triggering chromatin decondensation. An 80-residue motif (NC80) is sufficient to confer CRY2s p…
Medtr_v1_006163	MtrunA17_Chr1g0186841	-0.87	0.69	2.6	0.4	1.12	2.63	1	0	0	1	0	1	1	1	1	1	2.12	0	0	0	0	0	0	1	0	0	1	1	0	0	0	0	0	1	0	0	1	0	0	0	SIEVE ELEMENT OCCLUSION B-like	SIEVE ELEMENT OCCLUSION B-like	35.2	not assigned.unknown	(at3g01680 : 312.0) CONTAINS InterPro DOMAIN/s: Mediator complex subunit Med28 (InterPro:IPR021640); BEST Arabidopsis thaliana protein match is: unknown protein (TAIR:AT3G01670.1); Has 122 Blast hits to 112 proteins in 13 species: Archae - 0; Bacteria - 0; Metazoa - 0; Fungi - 0; Plants - 122; Viruses - 0; Other Eukaryotes - 0 (source: NCBI BLink). & (reliability: 624.0) & (original description: …
Medtr_v1_012318	MtrunA17_Chr2g0315631	-1.57	-1.15	2.37	-1.61	-2.35	2.93	1	1	0	1	0	0	1	1	1	1	2.36	0	0	0	0	0	0	1	0	0	1	1	0	0	0	0	0	1	0	0	1	0	0	0	transcription factor TGA5	transcription factor TGA5	27.3.35	RNA.regulation of transcription.bZIP transcription factor family	(at3g14880 : 244.0) FUNCTIONS IN: molecular_function unknown; INVOLVED IN: response to karrikin; BEST Arabidopsis thaliana protein match is: transcription factor-related (TAIR:AT4G18650.1); Has 30201 Blast hits to 17322 proteins in 780 species: Archae - 12; Bacteria - 1396; Metazoa - 17338; Fungi - 3422; Plants - 5037; Viruses - 0; Other Eukaryotes - 2996 (source: NCBI BLink). & (reliability: 488…
Medtr_v1_098924	MtrunA17_Chr2g0316891	-0.67	0	0.88	-0.52	0	0.97	1	0	0	1	0	0	1	1	1	1	0.57	0	0.37	0	0	0	0	1	0	0	1	1	0	0	0	0	0	1	0	0	1	0	0	0	yippee-like At5g53940	yippee-like At5g53940	35.1	not assigned.no ontology	(at5g53940 : 138.0) Yippee family putative zinc-binding protein; CONTAINS InterPro DOMAIN/s: Yippee-like protein (InterPro:IPR004910); BEST Arabidopsis thaliana protein match is: Yippee family putative zinc-binding protein (TAIR:AT2G40110.1); Has 1807 Blast hits to 1807 proteins in 277 species: Archae - 0; Bacteria - 0; Metazoa - 736; Fungi - 347; Plants - 385; Viruses - 0; Other Eukaryotes - 339…
Medtr_v1_012503	MtrunA17_Chr2g0318911	-0.59	0	2.16	0	0	2.04	1	0	0	1	0	0	1	1	1	1	0.75	0	0	0	0	0	0	1	0	0	1	1	0	0	0	0	0	1	0	0	1	0	0	0	serine carboxypeptidase	serine carboxypeptidase	29.5.5	protein.degradation.serine protease	(p55748|cbp22_horvu : 601.0) Serine carboxypeptidase II-2 precursor (EC 3.4.16.6) (CP-MII.2) [Contains: Serine carboxypeptidase II-2 chain A; Serine carboxypeptidase II-2 chain B] (Fragment) - Hordeum vulgare (Barley) & (at4g30810 : 598.0) serine carboxypeptidase-like 29 (scpl29); FUNCTIONS IN: serine-type carboxypeptidase activity; INVOLVED IN: proteolysis; LOCATED IN: vacuole; EXPRESSED IN: 22 …
Medtr_v1_012617	MtrunA17_Chr2g0319551	-2.61	-0.76	1.82	-3.86	-2.38	3.15	1	1	0	1	0	0	1	1	1	1	2.59	0	0	0	0	0	0	1	0	0	1	1	0	0	0	0	0	1	0	0	1	0	0	0	2S albumin seed storage (Conglutin Ara h 6 allergen)	2S albumin seed storage (Conglutin Ara h 6 allergen)	35.2	not assigned.unknown	no hits & (original description: len=140 begin=41013103 type=prot chr=MtrunA17Chr2 gn=MtrunA17Chr2g0319551 strand=- end=41013654 def=Putative bifunctional inhibitor/plant lipid transfer protein/seed storage helical)
Medtr_v1_048266	MtrunA17_Chr3g0140031	-0.71	0	2.1	-0.73	0	0.74	1	0	0	1	0	0	1	1	1	1	2.22	0	0	0	0	0	0	1	0	0	1	1	0	0	0	0	0	1	0	0	1	0	0	0	hypothetical protein KK1_050178	hypothetical protein KK1_050178	35.2	not assigned.unknown	no hits & (original description: len=121 begin=54507992 chr=MtrunA17Chr3 strand=- gn=MtrunA17Chr3g0140031 type=prot end=54510458 def=hypothetical protein)
Medtr_v1_062539	MtrunA17_Chr4g0010251	-0.66	0	1.32	0.31	0	1.27	1	0	0	1	0	0	1	1	1	1	0.83	0	0	0	0	0	0	1	0	0	1	1	0	0	0	0	0	1	0	0	1	0	0	0	NBS-LRR type disease resistance	NBS-LRR type disease resistance	20.1.7	stress.biotic.PR-proteins	(gnl|cdd|39857 : 313.0) no description available & (at3g14460 : 273.0) LRR and NB-ARC domains-containing disease resistance protein; FUNCTIONS IN: ATP binding; INVOLVED IN: apoptosis, defense response; CONTAINS InterPro DOMAIN/s: NB-ARC (InterPro:IPR002182), Leucine-rich repeat (InterPro:IPR001611), Disease resistance protein (InterPro:IPR000767); BEST Arabidopsis thaliana protein match is: NB-AR…
Medtr_v1_062540	MtrunA17_Chr4g0010251	0	-0.62	1.37	-0.54	-0.52	0.54	0	1	0	1	0	0	1	1	1	1	0.73	0	0	0	0	0	0	1	0	0	1	1	0	0	0	0	0	1	0	0	1	0	0	0	NBS-LRR type disease resistance	NBS-LRR type disease resistance	20.1.7	stress.biotic.PR-proteins	(gnl|cdd|39857 : 313.0) no description available & (at3g14460 : 273.0) LRR and NB-ARC domains-containing disease resistance protein; FUNCTIONS IN: ATP binding; INVOLVED IN: apoptosis, defense response; CONTAINS InterPro DOMAIN/s: NB-ARC (InterPro:IPR002182), Leucine-rich repeat (InterPro:IPR001611), Disease resistance protein (InterPro:IPR000767); BEST Arabidopsis thaliana protein match is: NB-AR…
Medtr_v1_026159	MtrunA17_Chr4g0050181	-0.94	0	2.08	-1.26	0	2.44	1	0	0	1	0	0	1	1	1	1	3.83	0	0	0	0	0	0	1	0	0	1	1	0	0	0	0	0	1	0	0	1	0	0	0	1,4-dihydroxy-2-naphthoate chloroplastic	1,4-dihydroxy-2-naphthoate chloroplastic	18.5.2.7	Co-factor and vitamine metabolism.folate & vitamine K.vitamine K.DHNA Phytyltransferase	(at1g60600 : 373.0) Encodes a protein similar to 1,4-dihydroxy-2-naphthoic acid phytyltransferase involved in phylloquinone and plastoquinone biosynthesis. Mutants are pale green and heterotrophic with defects in photosynthetic electron transport.; ABERRANT CHLOROPLAST DEVELOPMENT 4 (ABC4); CONTAINS InterPro DOMAIN/s: UbiA prenyltransferase (InterPro:IPR000537), 1,4-dihydroxy-2-naphthoate phytylt…
Medtr_v1_030697	MtrunA17_Chr5g0404141	-0.9	0	2.46	0	0.38	2.84	1	0	0	1	0	0	1	1	1	1	0.6	0	0	0	0	0	0	1	0	0	1	1	0	0	0	0	0	1	0	0	1	0	0	0	alpha beta fold hydrolase	alpha beta fold hydrolase	35.1	not assigned.no ontology	(at2g18360 : 340.0) alpha/beta-Hydrolases superfamily protein; FUNCTIONS IN: hydrolase activity; LOCATED IN: endomembrane system; EXPRESSED IN: shoot apex, hypocotyl, root, leaf; CONTAINS InterPro DOMAIN/s: Alpha/beta hydrolase fold-1 (InterPro:IPR000073); BEST Arabidopsis thaliana protein match is: alpha/beta-Hydrolases superfamily protein (TAIR:AT4G36610.1); Has 8797 Blast hits to 8792 proteins…
Medtr_v1_034138	MtrunA17_Chr5g0429111	0	-0.67	2.67	-0.43	-1.39	4.05	0	1	0	1	0	0	1	1	1	1	0.69	0	0	0	0	0	0	1	0	0	1	1	0	0	0	0	0	1	0	0	1	0	0	0	neurofilament medium polypeptide	neurofilament medium polypeptide	15.2	metal handling.binding, chelation and storage	(at5g24580 : 192.0) Heavy metal transport/detoxification superfamily protein ; FUNCTIONS IN: copper ion binding, metal ion binding; INVOLVED IN: copper ion transport, metal ion transport; LOCATED IN: cellular_component unknown; EXPRESSED IN: 20 plant structures; EXPRESSED DURING: 13 growth stages; CONTAINS InterPro DOMAIN/s: Heavy metal transport/detoxification protein (InterPro:IPR006121); BEST …
Medtr_v1_035213	MtrunA17_Chr5g0437361	-0.6	0	2.01	0	0.5	2.99	1	0	0	1	0	0	1	1	1	1	0.61	0	0	0	0	0	0	1	0	0	1	1	0	0	0	0	0	1	0	0	1	0	0	0	RING-H2 finger ATL66-like	RING-H2 finger ATL66-like	29.5.11.4.2	protein.degradation.ubiquitin.E3.RING	(at3g10910 : 87.8) RING/U-box superfamily protein; FUNCTIONS IN: zinc ion binding; CONTAINS InterPro DOMAIN/s: Zinc finger, RING-type (InterPro:IPR001841), Zinc finger, C3HC4 RING-type (InterPro:IPR018957); BEST Arabidopsis thaliana protein match is: RING/U-box superfamily protein (TAIR:AT5G05280.1); Has 8963 Blast hits to 8935 proteins in 281 species: Archae - 0; Bacteria - 6; Metazoa - 2174; Fu…
Medtr_v1_036332	MtrunA17_Chr5g0446551	-0.97	0	1.51	-1.66	-1.69	1.86	1	0	0	1	0	0	1	1	1	1	1.98	0	0	0	0	0	0	1	0	0	1	1	0	0	0	0	0	1	0	0	1	0	0	0	leucine-rich repeat extensin 3	leucine-rich repeat extensin 3	35.2	not assigned.unknown	no hits & (original description: len=151 begin=43100325 type=prot strand=- chr=MtrunA17Chr5 gn=MtrunA17Chr5g0446551 end=43100913 def=hypothetical protein)
Medtr_v1_091453	MtrunA17_Chr7g0261351	-2.57	-0.61	1.98	-2.43	-1.22	2.85	1	1	0	1	0	0	1	1	1	1	1.59	0	0	0	0	0	0	1	0	0	1	1	0	0	0	0	0	1	0	0	1	0	0	0	legumin A2	legumin A2	33.1	development.storage proteins	(p02857|lega_pea : 593.0) Legumin A precursor [Contains: Legumin A alpha chain (Legumin A acidic chain); Legumin A beta chain (Legumin A basic chain)] - Pisum sativum (Garden pea) & (at5g44120 : 285.0) Encodes a 12S seed storage protein. The Landsberg erecta genome contains another copy of 12S globulin gene, CRA2, which is located tandemly with CRA1. Protein is tyrosine-phosphorylated and its pho…
Medtr_v1_088219	MtrunA17_Chr7g0261351	-2.57	0	2.86	-2.23	-0.88	1.73	1	0	0	1	0	0	1	1	1	1	0.94	0	0	0	0	0	0	1	0	0	1	1	0	0	0	0	0	1	0	0	1	0	0	0	legumin A2	legumin A2	33.1	development.storage proteins	(p02857|lega_pea : 593.0) Legumin A precursor [Contains: Legumin A alpha chain (Legumin A acidic chain); Legumin A beta chain (Legumin A basic chain)] - Pisum sativum (Garden pea) & (at5g44120 : 285.0) Encodes a 12S seed storage protein. The Landsberg erecta genome contains another copy of 12S globulin gene, CRA2, which is located tandemly with CRA1. Protein is tyrosine-phosphorylated and its pho…
Medtr_v1_046360	MtrunA17_Chr7g0266211	-2.71	-1.21	1.71	-2.59	-1.93	1.01	1	1	0	1	0	0	1	1	1	1	1.28	0	0	0	0	0	0	1	0	0	1	1	0	0	0	0	0	1	0	0	1	0	0	0	ABSCISIC ACID-INSENSITIVE 5	ABSCISIC ACID-INSENSITIVE 5	27.3.35	RNA.regulation of transcription.bZIP transcription factor family	(at2g36270 : 256.0) Encodes a member of the basic leucine zipper transcription factor family, involved in ABA signalling during seed maturation and germination. The Arabidopsis abscisic acid (ABA)-insensitive abi5 mutants have pleiotropic defects in ABA response, including decreased sensitivity to ABA inhibition of germination and altered expression of some ABA-regulated genes. Comparison of seed…
Medtr_v1_050252	MtrunA17_Chr8g0366061	-0.67	0	1.89	0	-0.39	1.67	1	0	0	1	0	0	1	1	1	1	0.65	0	0	0	0	0	0	1	0	0	1	1	0	0	0	0	0	1	0	0	1	0	0	0	root meristem growth factor 2	root meristem growth factor 2	35.2	not assigned.unknown	no hits & (original description: len=100 end=30011844 begin=30010180 type=prot strand=+ chr=MtrunA17Chr8 gn=MtrunA17Chr8g0366061 def=hypothetical protein)
Medtr_v1_067027	MtrunA17_Chr8g0374041	-1.67	-1.48	1.57	-2.06	-2.1	1.68	1	1	0	1	0	0	1	1	1	1	2.53	0	0	0	0	0	0	1	0	0	1	1	0	0	0	0	0	1	0	0	1	0	0	0	hypothetical protein MTR_8g078960	hypothetical protein MTR_8g078960	35.2	not assigned.unknown	no hits & (original description: len=107 begin=36128680 type=prot strand=- gn=MtrunA17Chr8g0374041 chr=MtrunA17Chr8 end=36129190 def=hypothetical protein)
Medtr_v1_003674	MtrunA17_Chr8g0375091	0	-1.36	3.36	0	-3.38	3.52	0	1	0	1	0	0	1	1	1	1	0.56	0	0	0	0	0	0	1	0	0	1	1	0	0	0	0	0	1	0	0	1	0	0	0	carboxy-terminal region remorin	carboxy-terminal region remorin	27.3.99	RNA.regulation of transcription.unclassified	(at1g45207 : 167.0) Remorin family protein; FUNCTIONS IN: molecular_function unknown; INVOLVED IN: biological_process unknown; LOCATED IN: plasma membrane; CONTAINS InterPro DOMAIN/s: Remorin, C-terminal (InterPro:IPR005516); BEST Arabidopsis thaliana protein match is: Remorin family protein (TAIR:AT4G36970.1); Has 35333 Blast hits to 34131 proteins in 2444 species: Archae - 798; Bacteria - 22429…
Medtr_v1_051884	MtrunA17_Chr8g0385311	-2.34	0	2.93	-3.25	-1.28	3.7	1	0	0	1	0	0	1	1	1	1	1.11	0	0	0	0	0	0	1	0	0	1	1	0	0	0	0	0	1	0	0	1	0	0	0	defensin 1	defensin 1	35.2	not assigned.unknown	no hits & (original description: len=74 end=44035622 begin=44035007 type=prot gn=MtrunA17Chr8g0385311 strand=+ chr=MtrunA17Chr8 def=Putative defensin, plant)
Medtr_v1_001565	NA	-1.94	-1.74	1.12	-2.66	-3.35	0.74	1	1	0	1	0	0	1	1	1	1	1.01	0	0	0	0	0	0	1	0	0	1	1	0	0	0	0	0	1	0	0	1	0	0	0	NA	NA	NA	NA	NA
Medtr_v1_012614	NA	-2.76	-1.73	1.86	-3.35	-2.41	2.48	1	1	0	1	0	0	1	1	1	1	2.12	0	0	0	0	0	0	1	0	0	1	1	0	0	0	0	0	1	0	0	1	0	0	0	NA	NA	NA	NA	NA
Medtr_v1_058244	NA	0	-0.67	0.91	0	-1.24	0.54	0	1	0	1	0	0	1	1	1	1	0.53	0	0	0	0	0	0	1	0	0	1	1	0	0	0	0	0	1	0	0	1	0	0	0	NA	NA	NA	NA	NA
Medtr_v1_091300	NA	0	-0.9	1.43	0	-1.03	1.51	0	1	0	1	0	0	1	1	1	1	1.07	0	0	0	0	0	0	1	0	0	1	1	0	0	0	0	0	1	0	0	1	0	0	0	NA	NA	NA	NA	NA
Medtr_v1_078713	MtrunA17_Chr1g0148411	0	-0.75	3.1	-0.55	-0.77	1.63	0	1	0	1	0	0	1	1	1	1	-0.72	0	0	1	0	0	1	0	0	0	0	0	0	0	1	0	0	0	0	0	1	0	0	0	DUF581 family	DUF581 family	33.99	development.unspecified	(at5g11460 : 122.0) Protein of unknown function (DUF581); CONTAINS InterPro DOMAIN/s: Protein of unknown function DUF581 (InterPro:IPR007650); BEST Arabidopsis thaliana protein match is: Protein of unknown function (DUF581) (TAIR:AT2G25690.2); Has 1807 Blast hits to 1807 proteins in 277 species: Archae - 0; Bacteria - 0; Metazoa - 736; Fungi - 347; Plants - 385; Viruses - 0; Other Eukaryotes - 33…
Medtr_v1_004168	MtrunA17_Chr1g0148731	-0.77	0	1.8	0	0.45	1.93	1	0	0	1	0	0	1	1	1	1	-1.19	0	0	1	0	0	1	0	0	0	0	0	0	0	1	0	0	0	0	0	1	0	0	0	photosynthetic NDH subunit of subcomplex B chloroplastic	photosynthetic NDH subunit of subcomplex B chloroplastic	1.1.5.2	PS.lightreaction.other electron carrier (ox/red).ferredoxin	(at4g32590 : 180.0) 2Fe-2S ferredoxin-like superfamily protein; FUNCTIONS IN: electron carrier activity, iron-sulfur cluster binding; LOCATED IN: chloroplast; EXPRESSED IN: 21 plant structures; EXPRESSED DURING: 15 growth stages; CONTAINS InterPro DOMAIN/s: Ferredoxin (InterPro:IPR001041); BEST Arabidopsis thaliana protein match is: NDH-dependent cyclic electron flow 1 (TAIR:AT3G16250.1); Has 353…
Medtr_v1_002524	MtrunA17_Chr1g0161081	0	-0.79	2.49	-0.38	-0.57	3.36	0	1	0	1	0	0	1	1	1	1	-0.6	0	0	1	0	0	1	0	0	0	0	0	0	0	1	0	0	0	0	0	1	0	0	0	1-aminocyclopropane-1-carboxylate oxidase	1-aminocyclopropane-1-carboxylate oxidase	21.2	redox.ascorbate and glutathione	(at1g03410 : 288.0) 2A6; FUNCTIONS IN: oxidoreductase activity; LOCATED IN: endomembrane system; EXPRESSED IN: 17 plant structures; EXPRESSED DURING: 10 growth stages; CONTAINS InterPro DOMAIN/s: Oxoglutarate/iron-dependent oxygenase (InterPro:IPR005123); BEST Arabidopsis thaliana protein match is: 2-oxoglutarate (2OG) and Fe(II)-dependent oxygenase superfamily protein (TAIR:AT1G03400.1); Has 833…
Medtr_v1_074062	MtrunA17_Chr1g0178341	-0.89	0	0.85	-1.15	0	1.28	1	0	0	1	0	0	1	1	1	1	-0.94	0	0	1	0	0	1	0	0	0	0	0	0	0	1	0	0	0	0	0	1	0	0	0	hypothetical protein MTR_1g059660	hypothetical protein MTR_1g059660	35.2	not assigned.unknown	(at2g36145 : 167.0) unknown protein; FUNCTIONS IN: molecular_function unknown; INVOLVED IN: biological_process unknown; LOCATED IN: chloroplast thylakoid membrane, chloroplast stroma, chloroplast; EXPRESSED IN: 19 plant structures; EXPRESSED DURING: 13 growth stages; Has 49 Blast hits to 49 proteins in 17 species: Archae - 0; Bacteria - 0; Metazoa - 0; Fungi - 0; Plants - 49; Viruses - 0; Other E…
Medtr_v1_005916	MtrunA17_Chr1g0181431	0	-0.67	0.98	0	0	0.69	0	1	0	1	0	0	1	1	1	1	-1	0	0	1	0	0	1	0	0	0	0	0	0	0	1	0	0	0	0	0	1	0	0	0	cationic peroxidase	cationic peroxidase	26.12	misc.peroxidases	(at2g37130 : 486.0) Peroxidase superfamily protein; FUNCTIONS IN: peroxidase activity, heme binding; INVOLVED IN: defense response to fungus; EXPRESSED IN: 15 plant structures; EXPRESSED DURING: 7 growth stages; CONTAINS InterPro DOMAIN/s: Haem peroxidase (InterPro:IPR010255), Plant peroxidase (InterPro:IPR000823), Haem peroxidase, plant/fungal/bacterial (InterPro:IPR002016); BEST Arabidopsis tha…
Medtr_v1_043002	MtrunA17_Chr1g0188281	-0.6	0	1.31	-0.35	0	0.59	1	0	0	1	0	0	1	1	1	1	-0.69	0	0	1	0	0	1	0	0	0	0	0	0	0	1	0	0	0	0	0	1	0	0	0	#NAME?	#NAME?	35.2	not assigned.unknown	(at4g10300 : 171.0) RmlC-like cupins superfamily protein; FUNCTIONS IN: molecular_function unknown; LOCATED IN: chloroplast; EXPRESSED IN: 22 plant structures; EXPRESSED DURING: 14 growth stages; CONTAINS InterPro DOMAIN/s: Cupin, RmlC-type (InterPro:IPR011051), Protein of unknown function DUF861, cupin-3 (InterPro:IPR008579), RmlC-like jelly roll fold (InterPro:IPR014710); BEST Arabidopsis thali…
Medtr_v1_074797	MtrunA17_Chr1g0189081	-0.72	0	1.82	0	0	1.6	1	0	0	1	0	0	1	1	1	1	-0.91	0	0	1	0	0	1	0	0	0	0	0	0	0	1	0	0	0	0	0	1	0	0	0	2-hydroxymuconic semialdehyde hydrolase	2-hydroxymuconic semialdehyde hydrolase	10	cell wall	(at4g24140 : 548.0) alpha/beta-Hydrolases superfamily protein; FUNCTIONS IN: hydrolase activity; LOCATED IN: endomembrane system; EXPRESSED IN: 10 plant structures; EXPRESSED DURING: 4 anthesis, F mature embryo stage, petal differentiation and expansion stage, E expanded cotyledon stage, D bilateral stage; CONTAINS InterPro DOMAIN/s: Alpha/beta hydrolase fold-1 (InterPro:IPR000073); BEST Arabidop…
Medtr_v1_007214	MtrunA17_Chr1g0199681	0	-0.67	2.03	0.32	0	1.24	0	1	0	1	0	0	1	1	1	1	-0.78	0	0	1	0	0	1	0	0	0	0	0	0	0	1	0	0	0	0	0	1	0	0	0	auxin response factor 18-like	auxin response factor 18-like	27.3.4	RNA.regulation of transcription.ARF, Auxin Response Factor family	(at4g30080 : 545.0) Involved in root cap cell differentiation. Gene expression is regulated by mir160.Located in the nucleus.; auxin response factor 16 (ARF16); CONTAINS InterPro DOMAIN/s: Aux/IAA-ARF-dimerisation (InterPro:IPR011525), Transcriptional factor B3 (InterPro:IPR003340), AUX/IAA protein (InterPro:IPR003311), Auxin response factor (InterPro:IPR010525); BEST Arabidopsis thaliana protein…
Medtr_v1_007519	MtrunA17_Chr1g0202951	-0.54	0	1.38	0	0	1.11	1	0	0	1	0	0	1	1	1	1	-1.03	0	0	1	0	0	1	0	0	0	0	0	0	0	1	0	0	0	0	0	1	0	0	0	plant K24M7-17	plant K24M7-17	35.2	not assigned.unknown	(at5g52420 : 226.0) unknown protein; FUNCTIONS IN: molecular_function unknown; INVOLVED IN: biological_process unknown; LOCATED IN: endoplasmic reticulum; EXPRESSED IN: 24 plant structures; EXPRESSED DURING: 13 growth stages; BEST Arabidopsis thaliana protein match is: unknown protein (TAIR:AT5G23920.1); Has 30201 Blast hits to 17322 proteins in 780 species: Archae - 12; Bacteria - 1396; Metazoa …
Medtr_v1_081457	MtrunA17_Chr2g0307301	0	-1.65	2.11	0.88	-2.13	1.63	0	1	0	1	0	0	1	1	1	1	-0.74	0	0	1	0	0	1	0	0	0	0	0	0	0	1	0	0	0	0	0	1	0	0	0	cytochrome P450 family 72	cytochrome P450 family 72	26.1	misc.cytochrome P450	(at3g14690 : 580.0) putative cytochrome P450; "cytochrome P450, family 72, subfamily A, polypeptide 15" (CYP72A15); FUNCTIONS IN: electron carrier activity, monooxygenase activity, iron ion binding, oxygen binding, heme binding; INVOLVED IN: response to cyclopentenone; LOCATED IN: endomembrane system; EXPRESSED IN: 22 plant structures; EXPRESSED DURING: 13 growth stages; CONTAINS InterPro DOMAIN/…
Medtr_v1_069990	MtrunA17_Chr2g0321101	-0.61	-0.76	0.95	0	-0.53	0.8	1	1	0	1	0	0	1	1	1	1	-0.62	0	0	1	0	0	1	0	0	0	0	0	0	0	1	0	0	0	0	0	1	0	0	0	serine threonine- kinase D6PKL2	serine threonine- kinase D6PKL2	29.4	protein.postranslational modification	(at3g44610 : 550.0) Protein kinase superfamily protein; FUNCTIONS IN: kinase activity; INVOLVED IN: protein amino acid phosphorylation; LOCATED IN: chloroplast; EXPRESSED IN: 22 plant structures; EXPRESSED DURING: 13 growth stages; CONTAINS InterPro DOMAIN/s: Protein kinase, catalytic domain (InterPro:IPR000719), Serine/threonine-protein kinase domain (InterPro:IPR002290), Serine/threonine-protei…
Medtr_v1_018356	MtrunA17_Chr3g0121301	-1.18	0	2.54	-0.45	-0.66	3.39	1	0	0	1	0	0	1	1	1	1	-0.52	0	0	1	0	0	1	0	0	0	0	0	0	0	1	0	0	0	0	0	1	0	0	0	(RS)-norcoclaurine 6-O-methyltransferase-like	(RS)-norcoclaurine 6-O-methyltransferase-like	16.2	secondary metabolism.phenylpropanoids	(at4g35160 : 314.0) O-methyltransferase family protein; FUNCTIONS IN: methyltransferase activity, O-methyltransferase activity, protein dimerization activity; LOCATED IN: cytosol; CONTAINS InterPro DOMAIN/s: Winged helix-turn-helix transcription repressor DNA-binding (InterPro:IPR011991), Plant methyltransferase dimerisation (InterPro:IPR012967), O-methyltransferase, family 2 (InterPro:IPR001077)…
Medtr_v1_018726	MtrunA17_Chr3g0124411	0	-0.68	1.73	0	-0.67	2.05	0	1	0	1	0	0	1	1	1	1	-1	0	0	1	0	0	1	0	0	0	0	0	0	0	1	0	0	0	0	0	1	0	0	0	heavy metal-associated isoprenylated plant 26-like	heavy metal-associated isoprenylated plant 26-like	15.2	metal handling.binding, chelation and storage	(at4g39700 : 187.0) Heavy metal transport/detoxification superfamily protein ; FUNCTIONS IN: metal ion binding; INVOLVED IN: metal ion transport; LOCATED IN: cellular_component unknown; CONTAINS InterPro DOMAIN/s: Heavy metal transport/detoxification protein (InterPro:IPR006121); BEST Arabidopsis thaliana protein match is: Heavy metal transport/detoxification superfamily protein (TAIR:AT1G22990.1…
Medtr_v1_068788	MtrunA17_Chr4g0021011	-0.61	0.81	2.67	0	1.07	3.66	1	0	0	1	0	1	1	1	1	1	-0.96	0	0	1	0	0	1	0	0	0	0	0	0	0	1	0	0	0	0	0	1	0	0	0	peroxisomal membrane 11B	peroxisomal membrane 11B	31.1	cell.organisation	(at3g47430 : 325.0) member of the peroxin11 (PEX11) gene family, located on the peroxisome membrane, controls peroxisome proliferation.; peroxin 11B (PEX11B); CONTAINS InterPro DOMAIN/s: Peroxisomal biogenesis factor 11 (InterPro:IPR008733); BEST Arabidopsis thaliana protein match is: peroxin 11A (TAIR:AT1G47750.1); Has 320 Blast hits to 320 proteins in 112 species: Archae - 0; Bacteria - 0; Meta…
Medtr_v1_074667	MtrunA17_Chr4g0025601	-0.66	0	2.86	-0.35	-0.56	2.46	1	0	0	1	0	0	1	1	1	1	-0.54	0	0	1	0	0	1	0	0	0	0	0	0	0	1	0	0	0	0	0	1	0	0	0	receptor kinase TMK1-like	receptor kinase TMK1-like	30.2.9	signalling.receptor kinases.leucine rich repeat IX	(at2g01820 : 491.0) Leucine-rich repeat protein kinase family protein; FUNCTIONS IN: protein serine/threonine kinase activity, protein kinase activity, ATP binding; INVOLVED IN: pollen development; LOCATED IN: plasma membrane, plant-type cell wall; EXPRESSED IN: 23 plant structures; EXPRESSED DURING: 13 growth stages; CONTAINS InterPro DOMAIN/s: Protein kinase, ATP binding site (InterPro:IPR01744…
Medtr_v1_075833	MtrunA17_Chr4g0028991	-0.49	-1.04	1.02	0	-0.89	1.53	0	1	0	1	0	0	1	1	1	1	-0.69	0	0	1	0	0	1	0	0	0	0	0	0	0	1	0	0	0	0	0	1	0	0	0	homeobox-leucine zipper REVOLUTA	homeobox-leucine zipper REVOLUTA	33.99	development.unspecified	(at5g60690 : 1395.0) REVOLUTA regulates meristem initiation at lateral positions. a member of a small homeodomain-leucine zipper family. Has overlapping functions with PHAVOLUTA and PHABULOSA.; REVOLUTA (REV); CONTAINS InterPro DOMAIN/s: Homeobox (InterPro:IPR001356), Homeodomain-like (InterPro:IPR009057), Lipid-binding START (InterPro:IPR002913), MEKHLA (InterPro:IPR013978), Homeodomain-related …
Medtr_v1_030339	MtrunA17_Chr5g0401291	0	-0.97	1.7	0	-0.95	1.68	0	1	0	1	0	0	1	1	1	1	-0.9	0	0	1	0	0	1	0	0	0	0	0	0	0	1	0	0	0	0	0	1	0	0	0	formin 6	formin 6	35.1.20	not assigned.no ontology.formin homology 2 domain-containing protein	(at5g67470 : 695.0) formin homolog 6 (FH6); FUNCTIONS IN: actin binding; INVOLVED IN: cellular component organization, actin cytoskeleton organization; LOCATED IN: in 7 components; EXPRESSED IN: 23 plant structures; EXPRESSED DURING: 13 growth stages; CONTAINS InterPro DOMAIN/s: Actin-binding FH2/DRF autoregulatory (InterPro:IPR003104), Actin-binding FH2 (InterPro:IPR015425); BEST Arabidopsis tha…
Medtr_v1_030399	MtrunA17_Chr5g0401851	-0.51	0	1.45	0	-0.52	0.82	1	0	0	1	0	0	1	1	1	1	-1.02	0	0	1	0	0	1	0	0	0	0	0	0	0	1	0	0	0	0	0	1	0	0	0	soyasapogenol B glucuronide galactosyltransferase-like	soyasapogenol B glucuronide galactosyltransferase-like	26.2	misc.UDP glucosyl and glucoronyl transferases	(at2g15480 : 357.0) UDP-glucosyl transferase 73B5 (UGT73B5); FUNCTIONS IN: quercetin 3-O-glucosyltransferase activity, UDP-glycosyltransferase activity, UDP-glucosyltransferase activity, transferase activity, transferring glycosyl groups; INVOLVED IN: response to other organism; LOCATED IN: endomembrane system; EXPRESSED IN: 9 plant structures; EXPRESSED DURING: L mature pollen stage, M germinate…
Medtr_v1_032457	MtrunA17_Chr5g0417701	-1.23	0	3.35	-1.22	0	4.1	1	0	0	1	0	0	1	1	1	1	-1.24	0	0	1	0	0	1	0	0	0	0	0	0	0	1	0	0	0	0	0	1	0	0	0	expansin A10	expansin A10	10.7	cell wall.modification	(at2g03090 : 375.0) member of Alpha-Expansin Gene Family. Naming convention from the Expansin Working Group (Kende et al, 2004. Plant Mol Bio). Involved in the formation of nematode-induced syncytia in roots of Arabidopsis thaliana.; expansin A15 (EXPA15); INVOLVED IN: plant-type cell wall modification involved in multidimensional cell growth, syncytium formation, unidimensional cell growth, plan…
Medtr_v1_039290	MtrunA17_Chr6g0468201	0	-0.59	1.34	0	0	2.41	0	1	0	1	0	0	1	1	1	1	-0.56	0	0	1	0	0	1	0	0	0	0	0	0	0	1	0	0	0	0	0	1	0	0	0	NBS-LRR type disease resistance	NBS-LRR type disease resistance	20.1.7	stress.biotic.PR-proteins	(at3g14470 : 226.0) NB-ARC domain-containing disease resistance protein; FUNCTIONS IN: protein binding; INVOLVED IN: apoptosis, defense response; LOCATED IN: endomembrane system; EXPRESSED IN: 23 plant structures; EXPRESSED DURING: 14 growth stages; CONTAINS InterPro DOMAIN/s: Leucine-rich repeat-containing protein (InterPro:IPR015766), NB-ARC (InterPro:IPR002182), Leucine-rich repeat (InterPro:I…
Medtr_v1_080055	MtrunA17_Chr6g0472551	-0.58	0	2.82	0	0	2.51	1	0	0	1	0	0	1	1	1	1	-0.79	0	0	1	0	0	1	0	0	0	0	0	0	0	1	0	0	0	0	0	1	0	0	0	IQ-DOMAIN 14-like	IQ-DOMAIN 14-like	30.3	signalling.calcium	(at5g62070 : 108.0) IQ-domain 23 (IQD23); CONTAINS InterPro DOMAIN/s: IQ calmodulin-binding region (InterPro:IPR000048); BEST Arabidopsis thaliana protein match is: IQ-domain 24 (TAIR:AT5G07240.1); Has 854 Blast hits to 833 proteins in 54 species: Archae - 0; Bacteria - 0; Metazoa - 62; Fungi - 7; Plants - 775; Viruses - 0; Other Eukaryotes - 10 (source: NCBI BLink). & (reliability: 216.0) & (ori…
Medtr_v1_040470	MtrunA17_Chr6g0485111	-0.63	0	1.48	-0.47	0	1.11	1	0	0	1	0	0	1	1	1	1	-0.51	0	0	1	0	0	1	0	0	0	0	0	0	0	1	0	0	0	0	0	1	0	0	0	probable serine incorporator	probable serine incorporator	33.99	development.unspecified	(at3g24460 : 528.0) Serinc-domain containing serine and sphingolipid biosynthesis protein; LOCATED IN: membrane; EXPRESSED IN: 10 plant structures; EXPRESSED DURING: LP.06 six leaves visible, LP.04 four leaves visible, 4 anthesis, petal differentiation and expansion stage; CONTAINS InterPro DOMAIN/s: TMS membrane protein/tumour differentially expressed protein (InterPro:IPR005016); BEST Arabidops…
Medtr_v1_050100	MtrunA17_Chr8g0363771	-0.6	0	1.84	0	0.39	2.09	1	0	0	1	0	0	1	1	1	1	-0.91	0	0	1	0	0	1	0	0	0	0	0	0	0	1	0	0	0	0	0	1	0	0	0	multidrug resistance ABC transporter family	multidrug resistance ABC transporter family	34.16	transport.ABC transporters and multidrug resistance systems	(at3g62700 : 1691.0) member of MRP subfamily; multidrug resistance-associated protein 10 (MRP10); FUNCTIONS IN: ATPase activity, coupled to transmembrane movement of substances; INVOLVED IN: transport, transmembrane transport; LOCATED IN: vacuolar membrane, plasma membrane, vacuole, plant-type vacuole; EXPRESSED IN: 25 plant structures; EXPRESSED DURING: 13 growth stages; CONTAINS InterPro DOMAIN…
Medtr_v1_067350	NA	-1.32	-0.98	2.9	-1.16	-2.17	3.27	1	1	0	1	0	0	1	1	1	1	-0.59	0	0	1	0	0	1	0	0	0	0	0	0	0	1	0	0	0	0	0	1	0	0	0	NA	NA	NA	NA	NA
Medtr_v1_092730	NA	-0.77	0	2.71	0	0.58	2.36	1	0	0	1	0	0	1	1	1	1	-0.73	0	0	1	0	0	1	0	0	0	0	0	0	0	1	0	0	0	0	0	1	0	0	0	NA	NA	NA	NA	NA
Medtr_v1_023458	MtrunA17_Chr0c04g0492091	-0.58	0	0	0	0.67	-1.27	1	0	0	1	0	0	0	0	1	0	0.54	0	0	0	0	0	0	1	0	0	1	1	0	0	0	0	0	1	0	0	1	0	0	0	cytochrome b6 f complex subunit IV (chloroplast)	cytochrome b6 f complex subunit IV (chloroplast)	1.1.3.2	PS.lightreaction.cytochrome b6/f.subunit 4 (PETD)	(gnl|cdd|79275 : 285.0) no description available & (q6ew21|petd_nymal : 281.0) Cytochrome b6-f complex subunit 4 (17 kDa polypeptide) - Nymphaea alba (White water-lily) & (atcg00730 : 276.0) A chloroplast gene encoding subunit IV of the cytochrome b6/f complex; photosynthetic electron transfer D (PETD); FUNCTIONS IN: electron carrier activity, oxidoreductase activity, electron transporter, transf…
Medtr_v1_027509	MtrunA17_Chr0c20g0493841	0	0	-1.57	0	0	-1.53	0	0	1	1	0	0	0	0	1	0	0.54	0	0	0	0	0	0	1	0	0	1	1	0	0	0	0	0	1	0	0	1	0	0	0	pleiotropic drug resistance 3-like	pleiotropic drug resistance 3-like	34.16	transport.ABC transporters and multidrug resistance systems	(q5w274|pdr3_tobac : 1758.0) Pleiotropic drug resistance protein 3 (NtPDR3) - Nicotiana tabacum (Common tobacco) & (at3g53480 : 1701.0) Negative regulator of auxin polar transport inhibitors. ABCG37 regulates auxin distribution and homeostasis in roots by excluding IBA from the root apex, but does not act directly in basipetal transport. ABCG37 and ABCG36 act redundantly at outermost root plasma …
Medtr_v1_004450	MtrunA17_Chr1g0151271	-1.87	-1.78	0	-1.43	-1.82	-0.32	1	1	0	1	0	0	0	0	1	0	2.98	0	0	0	0	0	0	1	0	0	1	1	0	0	0	0	0	1	0	0	1	0	0	0	fructan exohydrolase	fructan exohydrolase	3.5	minor CHO metabolism.others	(gnl|cdd|35449 : 214.0) no description available & (at3g13790 : 191.0) Encodes a protein with invertase activity.; ATBFRUCT1; CONTAINS InterPro DOMAIN/s: Glycoside hydrolase, family 32 (InterPro:IPR001362), Glycosyl hydrolases family 32, N-terminal (InterPro:IPR013148), Glycosyl hydrolase family 32, C-terminal (InterPro:IPR013189), Concanavalin A-like lectin/glucanase (InterPro:IPR008985); BEST A…
Medtr_v1_004624	MtrunA17_Chr1g0153151	0	-0.85	0	-1.55	0	-1.48	0	1	0	1	0	0	0	0	1	0	0.68	0	0	0	0	0	0	1	0	0	1	1	0	0	0	0	0	1	0	0	1	0	0	0	ethylene-responsive transcription factor RAP2-1	ethylene-responsive transcription factor RAP2-1	27.3.3	RNA.regulation of transcription.AP2/EREBP, APETALA2/Ethylene-responsive element binding protein family	(at3g50260 : 138.0) Encodes a member of the DREB subfamily A-5 of ERF/AP2 transcription factor family. The protein contains one AP2 domain. Involved in defense and freezing stress responses. There are 16 members in this subfamily including RAP2.1, RAP2.9 and RAP2.10.; cooperatively regulated by ethylene and jasmonate 1 (CEJ1); CONTAINS InterPro DOMAIN/s: DNA-binding, integrase-type (InterPro:IPR0…
Medtr_v1_004965	MtrunA17_Chr1g0156781	0	0	-3.27	0	0.53	-3.55	0	0	1	1	0	0	0	0	1	0	0.81	0	0	0	0	0	0	1	0	0	1	1	0	0	0	0	0	1	0	0	1	0	0	0	transmembrane protein, putative	transmembrane protein, putative	35.2	not assigned.unknown	no hits & (original description: len=112 end=8221450 begin=8220263 strand=+ gn=MtrunA17Chr1g0156781 chr=MtrunA17Chr1 type=prot def=hypothetical protein)
Medtr_v1_070103	MtrunA17_Chr1g0163201	0	0	-1.87	0	0	-1.86	0	0	1	1	0	0	0	0	1	0	0.93	0	0	0	0	0	0	1	0	0	1	1	0	0	0	0	0	1	0	0	1	0	0	0	B3 DNA-binding domain	B3 DNA-binding domain	35.2	not assigned.unknown	no hits & (original description: len=404 strand=+ chr=MtrunA17Chr1 gn=MtrunA17Chr1g0163201 type=prot begin=12935054 end=12938979 def=Putative transcription factor B3-Domain family)
Medtr_v1_005249	MtrunA17_Chr1g0165351	0	-0.96	0	0	-1.1	0.31	0	1	0	1	0	0	0	0	1	0	0.67	0	0	0	0	0	0	1	0	0	1	1	0	0	0	0	0	1	0	0	1	0	0	0	probable uridine nucleosidase 2	probable uridine nucleosidase 2	23.2.1.2	nucleotide metabolism.degradation.pyrimidine.uridine nucleosidase	(at1g05620 : 435.0) uridine-ribohydrolase 2 (URH2); FUNCTIONS IN: hydrolase activity, UDP-glucosyltransferase activity; INVOLVED IN: biological_process unknown; LOCATED IN: cellular_component unknown; EXPRESSED IN: 23 plant structures; EXPRESSED DURING: 15 growth stages; CONTAINS InterPro DOMAIN/s: Inosine/uridine-preferring nucleoside hydrolase (InterPro:IPR001910); BEST Arabidopsis thaliana pro…
Medtr_v1_005369	MtrunA17_Chr1g0172321	-2.59	-1.52	-3.07	-2.85	-2.76	-3.61	1	1	1	1	0	0	0	0	1	0	2.23	0	0	0	0	0	0	1	0	0	1	1	0	0	0	0	0	1	0	0	1	0	0	0	probable F-box At5g04010	probable F-box At5g04010	35.2	not assigned.unknown	no hits & (original description: len=255 end=21286224 type=prot chr=MtrunA17Chr1 strand=+ gn=MtrunA17Chr1g0172321 begin=21285457 def=Putative F-box domain-containing protein)
Medtr_v1_072637	MtrunA17_Chr1g0173521	-0.75	0	-1.19	-0.71	-1.15	-1.29	1	0	1	1	0	0	0	0	1	0	1	0	0	0	0	0	0	1	0	0	1	1	0	0	0	0	0	1	0	0	1	0	0	0	probable galactinol--sucrose galactosyltransferase 2	probable galactinol--sucrose galactosyltransferase 2	3.1.2.2	minor CHO metabolism.raffinose family.raffinose synthases.putative	(at3g57520 : 1196.0) seed imbibition 2 (SIP2); CONTAINS InterPro DOMAIN/s: Glycoside hydrolase, catalytic core (InterPro:IPR017853), Raffinose synthase (InterPro:IPR008811); BEST Arabidopsis thaliana protein match is: seed imbibition 1 (TAIR:AT1G55740.1); Has 35333 Blast hits to 34131 proteins in 2444 species: Archae - 798; Bacteria - 22429; Metazoa - 974; Fungi - 991; Plants - 531; Viruses - 0; …
Medtr_v1_092871	MtrunA17_Chr1g0173521	0	0	-1.78	-0.92	-0.85	-2.08	0	0	1	1	0	0	0	0	1	0	0.55	0	0	0	0	0	0	1	0	0	1	1	0	0	0	0	0	1	0	0	1	0	0	0	probable galactinol--sucrose galactosyltransferase 2	probable galactinol--sucrose galactosyltransferase 2	3.1.2.2	minor CHO metabolism.raffinose family.raffinose synthases.putative	(at3g57520 : 1196.0) seed imbibition 2 (SIP2); CONTAINS InterPro DOMAIN/s: Glycoside hydrolase, catalytic core (InterPro:IPR017853), Raffinose synthase (InterPro:IPR008811); BEST Arabidopsis thaliana protein match is: seed imbibition 1 (TAIR:AT1G55740.1); Has 35333 Blast hits to 34131 proteins in 2444 species: Archae - 798; Bacteria - 22429; Metazoa - 974; Fungi - 991; Plants - 531; Viruses - 0; …
Medtr_v1_071195	MtrunA17_Chr1g0181511	-0.51	0	0	0	0	0.31	1	0	0	1	0	0	0	0	1	0	1.15	0	0	0	0	0	0	1	0	0	1	1	0	0	0	0	0	1	0	0	1	0	0	0	peroxidase 21	peroxidase 21	26.12	misc.peroxidases	(at2g37130 : 481.0) Peroxidase superfamily protein; FUNCTIONS IN: peroxidase activity, heme binding; INVOLVED IN: defense response to fungus; EXPRESSED IN: 15 plant structures; EXPRESSED DURING: 7 growth stages; CONTAINS InterPro DOMAIN/s: Haem peroxidase (InterPro:IPR010255), Plant peroxidase (InterPro:IPR000823), Haem peroxidase, plant/fungal/bacterial (InterPro:IPR002016); BEST Arabidopsis tha…
Medtr_v1_006027	MtrunA17_Chr1g0185301	-3.32	-1.54	0	-3.82	-2.79	-1.87	1	1	0	1	0	0	0	0	1	0	3.07	0	0	0	0	0	0	1	0	0	1	1	0	0	0	0	0	1	0	0	1	0	0	1	sucrose-binding -like	sucrose-binding -like	33.1	development.storage proteins	(q04672|sbp_soybn : 452.0) Sucrose-binding protein precursor (SBP) - Glycine max (Soybean) & (at3g22640 : 166.0) PAP85; FUNCTIONS IN: nutrient reservoir activity; INVOLVED IN: biological_process unknown; LOCATED IN: plant-type cell wall; EXPRESSED IN: stem, seed; EXPRESSED DURING: seedling growth, seed development stages; CONTAINS InterPro DOMAIN/s: Cupin, RmlC-type (InterPro:IPR011051), Cupin 1 …
Medtr_v1_006041	MtrunA17_Chr1g0185421	-1.77	-2.39	-3.24	-2.47	-4.08	-3.39	1	1	1	1	0	0	0	0	1	0	1.67	0	0	0	0	0	0	1	0	0	1	1	0	0	0	0	0	1	0	0	1	0	0	1	late embryogenesis abundant D-34-like	late embryogenesis abundant D-34-like	33.2	development.late embryogenesis abundant	(p09444|lea34_goshi : 213.0) Late embryogenesis abundant protein D-34 (LEA D-34) - Gossypium hirsutum (Upland cotton) & (at3g22490 : 195.0) Seed maturation protein; CONTAINS InterPro DOMAIN/s: Seed maturation protein (InterPro:IPR007011); BEST Arabidopsis thaliana protein match is: Seed maturation protein (TAIR:AT3G22500.1); Has 198 Blast hits to 183 proteins in 40 species: Archae - 2; Bacteria -…
Medtr_v1_068117	MtrunA17_Chr1g0186321	-2.64	-2.07	0	-2.41	-3.18	-1.76	1	1	0	1	0	0	0	0	1	0	3.52	0	0	0	0	0	0	1	0	0	1	1	0	0	0	0	0	1	0	0	1	0	0	0	caleosin CLO1-1	caleosin CLO1-1	33.99	development.unspecified	(at4g26740 : 338.0) Encodes caleosin, a 27-kDa protein found within seed lipid bodies. Gene is expressed preferentially in the embryo, has similarity to a rice ABA-responsive gene, EFA27. Catalyze hydroperoxide-dependent mono-oxygenation reactions. Require calcium for peroxygenase activity. Probably deeply buried in lipid droplets or microsomes.; seed gene 1 (ATS1); FUNCTIONS IN: heme oxygenase (…
Medtr_v1_086805	MtrunA17_Chr1g0188771	-1.45	-0.64	0	-1.7	-0.55	-0.61	1	1	0	1	0	0	0	0	1	0	4.98	0	0	0	0	0	0	1	0	0	1	1	0	0	0	0	0	1	0	0	1	0	0	1	probable aquaporin TIP-type alpha	probable aquaporin TIP-type alpha	34.19.2	transport.Major Intrinsic Proteins.TIP	(p23958|tipa_phavu : 338.0) Probable aquaporin TIP-type alpha (Tonoplast intrinsic protein alpha) (Alpha TIP) - Phaseolus vulgaris (Kidney bean) (French bean) & (at1g73190 : 325.0) Moves to the Protein Storage Vacuole in a Golgi independent manner; TIP3;1; FUNCTIONS IN: water channel activity; INVOLVED IN: autophagy, transport; LOCATED IN: plant-type vacuole membrane, protein storage vacuole, mem…
Medtr_v1_083970	MtrunA17_Chr1g0189491	-0.93	0	0	-1.03	-1.07	-1.81	1	0	0	1	0	0	0	0	1	0	4.17	0	0	0	0	0	0	1	0	0	1	1	0	0	0	0	0	1	0	0	1	0	0	0	transmembrane protein, putative	transmembrane protein, putative	35.2	not assigned.unknown	(at5g36100 : 82.0) unknown protein; FUNCTIONS IN: molecular_function unknown; INVOLVED IN: biological_process unknown; LOCATED IN: cellular_component unknown; BEST Arabidopsis thaliana protein match is: unknown protein (TAIR:AT1G65090.1); Has 30201 Blast hits to 17322 proteins in 780 species: Archae - 12; Bacteria - 1396; Metazoa - 17338; Fungi - 3422; Plants - 5037; Viruses - 0; Other Eukaryotes…
Medtr_v1_006313	MtrunA17_Chr1g0189941	0	-2.68	1.03	0	-1.37	0	0	1	0	1	0	0	0	0	1	0	0.74	0	0	0	0	0	0	1	0	0	1	1	0	0	0	0	0	1	0	0	1	0	0	1	dehydration-responsive element-binding 2D	dehydration-responsive element-binding 2D	27.3.3	RNA.regulation of transcription.AP2/EREBP, APETALA2/Ethylene-responsive element binding protein family	(at5g18450 : 117.0) encodes a member of the DREB subfamily A-2 of ERF/AP2 transcription factor family. The protein contains one AP2 domain. There are eight members in this subfamily including DREB2A AND DREB2B that are involved in response to drought.; Integrase-type DNA-binding superfamily protein; FUNCTIONS IN: DNA binding, sequence-specific DNA binding transcription factor activity; INVOLVED I…
Medtr_v1_006386	MtrunA17_Chr1g0190481	0	0	-0.96	-0.6	-0.58	-1.59	0	0	1	1	0	0	0	0	1	0	0.71	0	0	0	0	0	0	1	0	0	1	1	0	0	0	0	0	1	0	0	1	0	0	0	GRF1-interacting factor 1-like	GRF1-interacting factor 1-like	35.1.40	not assigned.no ontology.glycine rich proteins	(at5g28640 : 116.0) Encodes a protein with similarity to mammalian transcriptional coactivator that is involved in cell proliferation during leaf and flower development. Loss of function mutations have narrow, pointed leaves and narrow floral organs. AN3 interacts with members of the growth regulating factor (GRF) family of transcription factors.; ANGUSTIFOLIA 3 (AN3); CONTAINS InterPro DOMAIN/s:…
Medtr_v1_083243	MtrunA17_Chr1g0191151	0	-2.26	-2.29	-0.63	-2.74	-3.73	0	1	1	1	0	0	0	0	1	0	2.23	0	0	0	0	0	0	1	0	0	1	1	0	0	0	0	0	1	0	0	1	0	0	1	late embryogenesis abundant D-34-like	late embryogenesis abundant D-34-like	33.2	development.late embryogenesis abundant	(p09444|lea34_goshi : 162.0) Late embryogenesis abundant protein D-34 (LEA D-34) - Gossypium hirsutum (Upland cotton) & (at3g22490 : 156.0) Seed maturation protein; CONTAINS InterPro DOMAIN/s: Seed maturation protein (InterPro:IPR007011); BEST Arabidopsis thaliana protein match is: Seed maturation protein (TAIR:AT3G22500.1); Has 198 Blast hits to 183 proteins in 40 species: Archae - 2; Bacteria -…
Medtr_v1_006484	MtrunA17_Chr1g0191751	-1.8	-0.92	-1.36	-1.42	-2	-2.27	1	1	1	1	0	0	0	0	1	0	3.06	0	0	0	0	0	0	1	0	0	1	1	0	0	0	0	0	1	0	0	1	0	0	1	glucose and ribitol dehydrogenase homolog 1-like	glucose and ribitol dehydrogenase homolog 1-like	26.22	misc.short chain dehydrogenase/reductase (SDR)	(q5kts5|grdh_dauca : 484.0) Glucose and ribitol dehydrogenase (EC 1.1.1.-) (Carrot ABA-induced in somatic embryos 5 protein) - Daucus carota (Carrot) & (at1g54870 : 475.0) NAD(P)-binding Rossmann-fold superfamily protein; FUNCTIONS IN: oxidoreductase activity, binding, catalytic activity; INVOLVED IN: oxidation reduction, metabolic process; LOCATED IN: chloroplast; EXPRESSED IN: 8 plant structure…
Medtr_v1_006634	MtrunA17_Chr1g0193321	0	0	-1.44	0	0	-1.49	0	0	1	1	0	0	0	0	1	0	0.65	0	0	0	0	0	0	1	0	0	1	1	0	0	0	0	0	1	0	0	1	0	0	0	phytochrome-interacting factor	phytochrome-interacting factor	30.11	signalling.light	(at1g09530 : 162.0) Transcription factor interacting with photoreceptors phyA and phyB. Forms a ternary complex in vitro with G-box element of the promoters of LHY, CCA1. Acts as a negative regulator of phyB signalling. It degrades rapidly after irradiation of dark grown seedlings in a process controlled by phytochromes. Does not play a significant role in controlling light input and function of …
Medtr_v1_006993	MtrunA17_Chr1g0196841	-2.87	-1.78	-1.82	-3.57	-1.98	-1.48	1	1	1	1	0	0	0	0	1	0	4.31	0	0	0	0	0	0	1	0	0	1	1	0	0	0	0	0	1	0	0	1	0	0	1	oleosin 1-like	oleosin 1-like	35.2	not assigned.unknown	(original description: len=178 end=44267257 strand=- chr=MtrunA17Chr1 gn=MtrunA17Chr1g0196841 type=prot begin=44266629 def=Putative oleosin)
Medtr_v1_078669	MtrunA17_Chr1g0199131	-1.18	0	-2.33	-0.99	-0.96	-3.03	1	0	1	1	0	0	0	0	1	0	3.38	0	0	0	0	0	0	1	0	0	1	1	0	0	0	0	0	1	0	0	1	0	0	0	cysteine ase 15A	cysteine ase 15A	29.5.3	protein.degradation.cysteine protease	(at3g54940 : 481.0) Papain family cysteine protease; FUNCTIONS IN: cysteine-type endopeptidase activity, cysteine-type peptidase activity; INVOLVED IN: proteolysis; LOCATED IN: endomembrane system; EXPRESSED IN: embryo, sepal, carpel; EXPRESSED DURING: 4 anthesis, C globular stage; CONTAINS InterPro DOMAIN/s: Peptidase C1A, papain (InterPro:IPR013128), Proteinase inhibitor I29, cathepsin propepti…
Medtr_v1_099197	MtrunA17_Chr1g0211141	-1.04	-0.84	0	-1.37	-2.06	0	1	1	0	1	0	0	0	0	1	0	0.53	0	0	0	0	0	0	1	0	0	1	1	0	0	0	0	0	1	0	0	1	0	0	0	FAD NAD(P)-binding oxidoreductase family	FAD NAD(P)-binding oxidoreductase family	26.7	misc.oxidases - copper, flavone etc	(at4g38540 : 405.0) FAD/NAD(P)-binding oxidoreductase family protein; FUNCTIONS IN: monooxygenase activity; INVOLVED IN: oxidation reduction; EXPRESSED IN: 15 plant structures; EXPRESSED DURING: 9 growth stages; CONTAINS InterPro DOMAIN/s: Monooxygenase, FAD-binding (InterPro:IPR002938); BEST Arabidopsis thaliana protein match is: FAD/NAD(P)-binding oxidoreductase family protein (TAIR:AT5G05320.1…
Medtr_v1_068400	MtrunA17_Chr1g0211371	-1.61	-1.1	0	-2.02	-1.63	0	1	1	0	1	0	0	0	0	1	0	0.99	0	0	0	0	0	0	1	0	0	1	1	0	0	0	0	0	1	0	0	1	0	0	0	probable polyamine transporter At1g31830 isoform X2	probable polyamine transporter At1g31830 isoform X2	34.3	transport.amino acids	(at1g31830 : 626.0) Amino acid permease family protein; FUNCTIONS IN: cationic amino acid transmembrane transporter activity; INVOLVED IN: transport, amino acid transport, transmembrane transport; LOCATED IN: membrane; EXPRESSED IN: 24 plant structures; EXPRESSED DURING: 15 growth stages; CONTAINS InterPro DOMAIN/s: Amino acid/polyamine transporter I (InterPro:IPR002293), Amino acid permease doma…
Medtr_v1_007970	MtrunA17_Chr1g0211611	0	0.62	-1.53	0	1.1	0	0	0	1	1	0	1	0	1	1	0	0.68	0	0	0	0	0	0	1	0	0	1	1	0	0	0	0	0	1	0	0	1	0	0	0	ACT-like tyrosine kinase family	ACT-like tyrosine kinase family	29.4	protein.postranslational modification	(at4g38470 : 723.0) ACT-like protein tyrosine kinase family protein; FUNCTIONS IN: protein serine/threonine/tyrosine kinase activity, protein kinase activity; INVOLVED IN: protein amino acid phosphorylation, metabolic process; LOCATED IN: cytosol; EXPRESSED IN: 25 plant structures; EXPRESSED DURING: 15 growth stages; CONTAINS InterPro DOMAIN/s: Serine/threonine-protein kinase domain (InterPro:IPR…
Medtr_v1_009629	MtrunA17_Chr2g0282421	-1.58	-0.96	0	-2.46	-1.41	0.55	1	1	0	1	0	0	0	0	1	0	3.46	0	0	0	0	0	0	1	0	0	1	1	0	0	0	0	0	1	0	0	1	0	0	1	late embryogenesis abundant domain	late embryogenesis abundant domain	35.2	not assigned.unknown	no hits & (original description: len=348 begin=3912533 chr=MtrunA17Chr2 gn=MtrunA17Chr2g0282421 strand=+ type=prot end=3914062 def=hypothetical protein)
Medtr_v1_001534	MtrunA17_Chr2g0284001	-1.86	-1.63	-1.51	-1.53	-2.79	-2.79	1	1	1	1	0	0	0	0	1	0	0.56	0	0	0	0	0	0	1	0	0	1	1	0	0	0	0	0	1	0	0	1	0	0	0	seed dormancy control	seed dormancy control	27.3.67	RNA.regulation of transcription.putative transcription regulator	(at4g18650 : 184.0) transcription factor-related; FUNCTIONS IN: molecular_function unknown; INVOLVED IN: biological_process unknown; LOCATED IN: endomembrane system; BEST Arabidopsis thaliana protein match is: unknown protein (TAIR:AT3G14880.2); Has 523 Blast hits to 523 proteins in 36 species: Archae - 0; Bacteria - 0; Metazoa - 2; Fungi - 0; Plants - 521; Viruses - 0; Other Eukaryotes - 0 (sour…
Medtr_v1_010108	MtrunA17_Chr2g0287071	0	0	-1.71	0	-0.44	-1.71	0	0	1	1	0	0	0	0	1	0	0.56	0	0	0	0	0	0	1	0	0	1	1	0	0	0	0	0	1	0	0	1	0	0	0	F-box kelch-repeat At3g23880-like	F-box kelch-repeat At3g23880-like	29.5.11.4.3.2	protein.degradation.ubiquitin.E3.SCF.FBOX	(at3g23880 : 160.0) F-box and associated interaction domains-containing protein; FUNCTIONS IN: molecular_function unknown; INVOLVED IN: biological_process unknown; LOCATED IN: nucleus; EXPRESSED IN: 16 plant structures; EXPRESSED DURING: 10 growth stages; CONTAINS InterPro DOMAIN/s: F-box domain, cyclin-like (InterPro:IPR001810), F-box domain, Skp2-like (InterPro:IPR022364), F-box associated doma…
Medtr_v1_076369	MtrunA17_Chr2g0300141	0	-0.61	0	0	0	0.41	0	1	0	1	0	0	0	0	1	0	1.01	-1.48	0	0	1	0	1	1	0	0	1	1	0	0	0	0	0	1	0	0	1	0	0	0	chitinase	chitinase	20.1.7	stress.biotic.PR-proteins	(p23472|chly_hevbr : 263.0) Hevamine-A precursor [Includes: Chitinase (EC 3.2.1.14); Lysozyme (EC 3.2.1.17)] - Hevea brasiliensis (Para rubber tree) & (gnl|cdd|39899 : 256.0) no description available & (at5g24090 : 251.0) Chitinase A (class III) expressed exclusively under environmental stress conditions.; chitinase A (CHIA); FUNCTIONS IN: cation binding, hydrolase activity, hydrolyzing O-glycosy…
Medtr_v1_011330	MtrunA17_Chr2g0300991	-2.42	0	0	-2.21	-1.36	-0.4	1	0	0	1	0	0	0	0	1	0	3.6	0	0	0	0	0	0	1	0	0	1	1	0	0	0	0	0	1	0	0	1	0	0	0	LAZ1 homolog 2	LAZ1 homolog 2	35.2	not assigned.unknown	(at1g23070 : 486.0) Protein of unknown function (DUF300); CONTAINS InterPro DOMAIN/s: Protein of unknown function DUF300 (InterPro:IPR005178); BEST Arabidopsis thaliana protein match is: Protein of unknown function (DUF300) (TAIR:AT4G38360.2); Has 840 Blast hits to 837 proteins in 189 species: Archae - 0; Bacteria - 0; Metazoa - 286; Fungi - 190; Plants - 245; Viruses - 0; Other Eukaryotes - 119 …
Medtr_v1_078417	MtrunA17_Chr2g0307331	-1.71	-0.93	0	-2.2	-2.99	0	1	1	0	1	0	0	0	0	1	0	3.1	0	0	0	0	0	0	1	0	0	1	1	0	0	0	0	0	1	0	0	1	0	0	1	oleosin 1-like	oleosin 1-like	35.2	not assigned.unknown	no hits & (original description: len=161 begin=29922455 strand=- chr=MtrunA17Chr2 gn=MtrunA17Chr2g0307331 type=prot end=29922940 def=Putative oleosin)
Medtr_v1_090922	MtrunA17_Chr2g0312151	0	0	-1.05	0	0	-1.72	0	0	1	1	0	0	0	0	1	0	0.61	0	0	0	0	0	0	1	0	0	1	1	0	0	0	0	0	1	0	0	1	0	0	0	PAT1 like 1	PAT1 like 1	35.2	not assigned.unknown	(at1g79090 : 516.0) FUNCTIONS IN: molecular_function unknown; INVOLVED IN: biological_process unknown; LOCATED IN: cellular_component unknown; EXPRESSED IN: 25 plant structures; EXPRESSED DURING: 15 growth stages; CONTAINS InterPro DOMAIN/s: Topoisomerase II-associated protein PAT1 (InterPro:IPR019167); BEST Arabidopsis thaliana protein match is: Topoisomerase II-associated protein PAT1 (TAIR:AT3…
Medtr_v1_081232	MtrunA17_Chr2g0312171	-3.63	-2.99	0	-4.15	-3.61	-0.74	1	1	0	1	0	0	0	0	1	0	4.14	0	0	0	0	0	0	1	0	0	1	1	0	0	0	0	0	1	0	0	1	0	0	0	seed maturation	seed maturation	35.2	not assigned.unknown	(at3g12960 : 82.4) unknown protein; Has 44 Blast hits to 44 proteins in 14 species: Archae - 0; Bacteria - 0; Metazoa - 0; Fungi - 0; Plants - 44; Viruses - 0; Other Eukaryotes - 0 (source: NCBI BLink). & (reliability: 164.8) & (original description: len=105 end=35089885 type=prot gn=MtrunA17Chr2g0312171 strand=- chr=MtrunA17Chr2 begin=35089568 def=hypothetical protein)
Medtr_v1_086002	MtrunA17_Chr2g0313111	-0.7	0	0	-0.42	0	-1.76	1	0	0	1	0	0	0	0	1	0	0.98	0	0	0	0	0	0	1	0	0	1	1	0	0	0	0	0	1	0	0	1	0	0	0	gibberellin 2-beta-dioxygenase 1	gibberellin 2-beta-dioxygenase 1	17.6.1.13	hormone metabolism.gibberelin.synthesis-degradation.GA2 oxidase	(q9sq80|g2ox1_pea : 628.0) Gibberellin 2-beta-dioxygenase 1 (EC 1.14.11.13) (Gibberellin 2-beta-hydroxylase 1) (Gibberellin 2-oxidase 1) (GA 2-oxidase 1) (Protein SLENDER) - Pisum sativum (Garden pea) & (at1g78440 : 369.0) Encodes a gibberellin 2-oxidase that acts on C19 gibberellins.; Arabidopsis thaliana gibberellin 2-oxidase 1 (ATGA2OX1); CONTAINS InterPro DOMAIN/s: Isopenicillin N synthase (I…
Medtr_v1_076624	MtrunA17_Chr2g0317051	0	-1	-2.41	0	0	-2.95	0	1	1	1	0	0	0	0	1	0	3	0	-0.39	0	0	0	0	1	0	0	1	1	0	0	0	0	0	1	0	0	1	0	0	0	chilling-induced	chilling-induced	35.2	not assigned.unknown	no hits & (original description: len=116 type=prot chr=MtrunA17Chr2 gn=MtrunA17Chr2g0317051 strand=- begin=39089800 end=39090454 def=hypothetical protein)
Medtr_v1_012494	MtrunA17_Chr2g0318841	0	-0.95	0	0	-0.88	-1.29	0	1	0	1	0	0	0	0	1	0	0.53	0	0	0	0	0	0	1	0	0	1	1	0	0	0	0	0	1	0	0	1	0	0	0	S-locus lectin kinase family	S-locus lectin kinase family	30.2.24	signalling.receptor kinases.S-locus glycoprotein like	(at4g27290 : 746.0) S-locus lectin protein kinase family protein; FUNCTIONS IN: sugar binding, protein serine/threonine kinase activity, protein kinase activity, ATP binding; INVOLVED IN: protein amino acid phosphorylation, recognition of pollen; LOCATED IN: endomembrane system; CONTAINS InterPro DOMAIN/s: Curculin-like (mannose-binding) lectin (InterPro:IPR001480), Apple-like (InterPro:IPR003609…
Medtr_v1_012523	MtrunA17_Chr2g0319001	0	0	-1.51	0	0	-1.97	0	0	1	1	0	0	0	0	1	0	0.57	0	0	0	0	0	0	1	0	0	1	1	0	0	0	0	0	1	0	0	1	0	0	0	organic cation carnitine transporter 4	organic cation carnitine transporter 4	34.14	transport.unspecified cations	(at3g20660 : 706.0) organic cation/carnitine transporter4 (4-Oct); FUNCTIONS IN: carbohydrate transmembrane transporter activity, sugar:hydrogen symporter activity; INVOLVED IN: transport, transmembrane transport; LOCATED IN: chloroplast thylakoid membrane, membrane; EXPRESSED IN: 13 plant structures; EXPRESSED DURING: 6 growth stages; CONTAINS InterPro DOMAIN/s: Sugar transporter, conserved site…
Medtr_v1_083614	MtrunA17_Chr2g0325471	-2.25	-1.67	0	-3.22	-3.09	-2.31	1	1	0	1	0	0	0	0	1	0	4.55	0	0	0	0	0	0	1	0	0	1	1	0	0	0	0	0	1	0	0	1	0	0	1	seed biotin-containing SBP65	seed biotin-containing SBP65	35.2	not assigned.unknown	no hits & (original description: len=748 begin=45409849 type=prot strand=- chr=MtrunA17Chr2 gn=MtrunA17Chr2g0325471 end=45412499 def=hypothetical protein)
Medtr_v1_013493	MtrunA17_Chr2g0329901	-4.34	-1.75	0	-4.84	-2.94	1.33	1	1	0	1	0	0	0	0	1	0	2.89	0	0	0	0	0	0	1	0	0	1	1	0	0	0	0	0	1	0	0	1	0	0	0	seed linoleate 9S-lipoxygenase-2	seed linoleate 9S-lipoxygenase-2	17.7.1.2	hormone metabolism.jasmonate.synthesis-degradation.lipoxygenase	(p14856|lox2_pea : 1587.0) Seed lipoxygenase-2 (EC 1.13.11.12) - Pisum sativum (Garden pea) & (gnl|cdd|84680 : 1123.0) no description available & (at1g55020 : 983.0) lipoxygenase, a defense gene conferring resistance Xanthomonas campestris; lipoxygenase 1 (LOX1); CONTAINS InterPro DOMAIN/s: Lipoxygenase, iron binding site (InterPro:IPR020833), Lipoxygenase, C-terminal (InterPro:IPR013819), Lipoxy…
Medtr_v1_013840	MtrunA17_Chr2g0333151	-3.99	-1.31	0	-4.56	-3.82	-1.29	1	1	0	1	0	0	0	0	1	0	4.62	0	0	0	0	0	0	1	0	0	1	1	0	0	0	0	0	1	0	0	1	0	0	0	SNF1-related kinase regulatory subunit gamma-like PV42a	SNF1-related kinase regulatory subunit gamma-like PV42a	35.1	not assigned.no ontology	(at1g15330 : 388.0) Cystathionine beta-synthase (CBS) protein; CONTAINS InterPro DOMAIN/s: Cystathionine beta-synthase, core (InterPro:IPR000644); BEST Arabidopsis thaliana protein match is: Cystathionine beta-synthase (CBS) family protein (TAIR:AT1G80090.1); Has 526 Blast hits to 526 proteins in 132 species: Archae - 6; Bacteria - 4; Metazoa - 257; Fungi - 91; Plants - 124; Viruses - 0; Other Eu…
Medtr_v1_079053	MtrunA17_Chr2g0334281	-1.07	-1.38	0	-2.05	-3.51	-1.75	1	1	0	1	0	0	0	0	1	0	1.73	0	0	0	0	0	0	1	0	0	1	1	0	0	0	0	0	1	0	0	1	0	0	0	hypothetical protein MTR_2g105720	hypothetical protein MTR_2g105720	35.2	not assigned.unknown	(at1g16770 : 328.0) unknown protein; FUNCTIONS IN: molecular_function unknown; INVOLVED IN: biological_process unknown; LOCATED IN: cellular_component unknown; Has 103 Blast hits to 103 proteins in 50 species: Archae - 0; Bacteria - 4; Metazoa - 0; Fungi - 65; Plants - 32; Viruses - 0; Other Eukaryotes - 2 (source: NCBI BLink). & (reliability: 656.0) & (original description: len=296 begin=5189731…
Medtr_v1_079054	MtrunA17_Chr2g0334281	-1.43	-1.45	0	-1.83	-3.33	-0.29	1	1	0	1	0	0	0	0	1	0	1.02	0	0	0	0	0	0	1	0	0	1	1	0	0	0	0	0	1	0	0	1	0	0	0	hypothetical protein MTR_2g105720	hypothetical protein MTR_2g105720	35.2	not assigned.unknown	(at1g16770 : 328.0) unknown protein; FUNCTIONS IN: molecular_function unknown; INVOLVED IN: biological_process unknown; LOCATED IN: cellular_component unknown; Has 103 Blast hits to 103 proteins in 50 species: Archae - 0; Bacteria - 4; Metazoa - 0; Fungi - 65; Plants - 32; Viruses - 0; Other Eukaryotes - 2 (source: NCBI BLink). & (reliability: 656.0) & (original description: len=296 begin=5189731…
Medtr_v1_019332	MtrunA17_Chr3g0079391	0	-0.84	0	0	-1.49	-0.29	0	1	0	1	0	0	0	0	1	0	0.61	0	0	0	0	0	0	1	0	0	1	1	0	0	0	0	0	1	0	0	1	0	0	0	---NA---	---NA---	35.2	not assigned.unknown	no hits & (original description: len=76 gn=MtrunA17Chr3g0079391 strand=+ chr=MtrunA17Chr3 type=prot begin=1715454 end=1725603 def=hypothetical protein)
Medtr_v1_015551	MtrunA17_Chr3g0084121	-0.76	-0.74	0	0	-0.88	0	1	1	0	1	0	0	0	0	1	0	3.11	0	0	0	0	0	0	1	0	0	1	1	0	0	0	0	0	1	0	0	1	0	0	1	CSC1 At3g54510	CSC1 At3g54510	20.2.3	stress.abiotic.drought/salt	(at3g54510 : 531.0) Early-responsive to dehydration stress protein (ERD4); LOCATED IN: membrane; EXPRESSED IN: 18 plant structures; EXPRESSED DURING: 8 growth stages; CONTAINS InterPro DOMAIN/s: Protein of unknown function DUF221 (InterPro:IPR003864); BEST Arabidopsis thaliana protein match is: hypothetical protein 1 (TAIR:AT3G01100.1); Has 30201 Blast hits to 17322 proteins in 780 species: Archa…
Medtr_v1_085254	MtrunA17_Chr3g0104891	-1.82	-1.9	0	-2.07	-3.02	1.18	1	1	0	1	0	0	0	0	1	0	0.64	0	0	0	0	0	0	1	0	0	1	1	0	0	0	0	0	1	0	0	1	0	0	0	---NA---	---NA---	35.2	not assigned.unknown	no hits & (original description: len=73 end=28941995 begin=28941681 type=prot chr=MtrunA17Chr3 gn=MtrunA17Chr3g0104891 strand=- def=hypothetical protein)
Medtr_v1_074584	MtrunA17_Chr3g0105311	0	0.98	-1.74	-0.53	0.91	-2.28	0	0	1	1	0	1	0	1	1	0	0.71	0	0	0	0	0	0	1	0	0	1	1	0	0	0	0	0	1	0	0	1	0	0	0	asparagine synthetase	asparagine synthetase	13.1.3.1.1	amino acid metabolism.synthesis.aspartate family.asparagine.asparagine synthetase	(p19251|asns1_pea : 1162.0) Asparagine synthetase, nodule [glutamine-hydrolyzing] (EC 6.3.5.4) (Glutamine-dependent asparagine synthetase) - Pisum sativum (Garden pea) & (at3g47340 : 1014.0) encodes a glutamine-dependent asparagine synthetase, the predicted ASN1 peptide contains a purF-type glutamine-binding domain, and is expressed predominantly in shoot tissues, where light has a negative effec…
Medtr_v1_074870	MtrunA17_Chr3g0106781	-3.84	-2.12	0	-4.26	-3.71	-0.4	1	1	0	1	0	0	0	0	1	0	1.79	0	0	0	0	0	0	1	0	0	1	1	0	0	0	0	0	1	0	0	1	0	0	0	Gamma-glutamyltranspeptidase 1	Gamma-glutamyltranspeptidase 1	21.2.2	redox.ascorbate and glutathione.glutathione	(gnl|cdd|37621 : 597.0) no description available & (at4g39640 : 574.0) The gene encodes a gamma-glutamyltransferase (AKA gamma-glutamyl transpeptidase, EC 2.3.2.2) that is located in vascular tissues (predominantly phloem) of leaves and is involved in the degradation of glutathione. The encoded enzyme also mitigates oxidative stress by metabolizing GSSG (oxidized form of GSH - glutathione) in the…
Medtr_v1_017407	MtrunA17_Chr3g0109691	0.57	0	-0.85	-0.34	0.55	-0.88	0	0	1	1	0	0	0	0	1	0	1.01	0	0	0	0	0	0	1	0	0	1	1	0	0	0	0	0	1	0	0	1	0	0	0	uncharacterized serine-rich -like	uncharacterized serine-rich -like	35.2	not assigned.unknown	no hits & (original description: len=205 end=32469121 gn=MtrunA17Chr3g0109691 chr=MtrunA17Chr3 strand=+ type=prot begin=32466118 def=hypothetical protein)
Medtr_v1_017481	MtrunA17_Chr3g0110211	0.57	0	-0.91	0	0	-1.42	0	0	1	1	0	0	0	0	1	0	0.63	0	0	0	0	0	0	1	0	0	1	1	0	0	0	0	0	1	0	0	1	0	0	0	Splicing factor 3B subunit 4	Splicing factor 3B subunit 4	27.1.1	RNA.processing.splicing	(at2g18510 : 434.0) embryo defective 2444 (emb2444); FUNCTIONS IN: RNA binding, nucleotide binding, nucleic acid binding; INVOLVED IN: embryo development ending in seed dormancy; LOCATED IN: nucleolus; EXPRESSED IN: 23 plant structures; EXPRESSED DURING: 14 growth stages; CONTAINS InterPro DOMAIN/s: RNA recognition motif, RNP-1 (InterPro:IPR000504), Nucleotide-binding, alpha-beta plait (InterPro:…
Medtr_v1_075171	MtrunA17_Chr3g0111861	0	0	-2.72	0	0	-2	0	0	1	1	0	0	0	0	1	0	0.69	0	0	0	0	0	0	1	0	0	1	1	0	0	0	0	0	1	0	0	1	0	0	0	---NA---	---NA---	35.2	not assigned.unknown	no hits & (original description: len=45 begin=33988235 type=prot gn=MtrunA17Chr3g0111861 chr=MtrunA17Chr3 strand=+ end=33996005 def=hypothetical protein)
Medtr_v1_017600	MtrunA17_Chr3g0112761	0	0	-2.25	-0.7	0	-2.99	0	0	1	1	0	0	0	0	1	0	3.12	-0.99	0	0	1	0	1	1	0	0	1	1	0	0	0	0	0	1	0	0	1	0	0	0	UDP-glycosyltransferase 76F1-like	UDP-glycosyltransferase 76F1-like	26.2	misc.UDP glucosyl and glucoronyl transferases	(at3g55700 : 452.0) UDP-Glycosyltransferase superfamily protein; FUNCTIONS IN: UDP-glycosyltransferase activity, transferase activity, transferring glycosyl groups; INVOLVED IN: metabolic process; LOCATED IN: cellular_component unknown; EXPRESSED IN: 9 plant structures; EXPRESSED DURING: 4 anthesis, C globular stage, petal differentiation and expansion stage; CONTAINS InterPro DOMAIN/s: UDP-glucu…
Medtr_v1_018342	MtrunA17_Chr3g0121191	0	-1.3	0	-0.54	-0.86	-1.24	0	1	0	1	0	0	0	0	1	0	0.51	0	0	0	0	0	0	1	0	0	1	1	0	0	0	0	0	1	0	0	1	0	0	0	probable calcium-binding CML25	probable calcium-binding CML25	30.3	signalling.calcium	(at1g24620 : 109.0) EF hand calcium-binding protein family; FUNCTIONS IN: calcium ion binding; INVOLVED IN: response to cold; LOCATED IN: nucleus, cytoplasm; EXPRESSED IN: 7 plant structures; EXPRESSED DURING: L mature pollen stage, M germinated pollen stage, 4 anthesis, petal differentiation and expansion stage; CONTAINS InterPro DOMAIN/s: EF-Hand 1, calcium-binding site (InterPro:IPR018247), EF…
Medtr_v1_018457	MtrunA17_Chr3g0122071	-1.65	-1.61	0	-0.8	0	0	1	1	0	1	0	0	0	0	1	0	3.43	0	0	0	0	0	0	1	0	0	1	1	0	0	0	0	0	1	0	0	1	0	0	0	C2H2-like zinc finger	C2H2-like zinc finger	35.2	not assigned.unknown	no hits & (original description: len=222 end=41708726 begin=41707957 chr=MtrunA17Chr3 gn=MtrunA17Chr3g0122071 strand=+ type=prot def=Putative transcription factor C2H2 family)
Medtr_v1_018469	MtrunA17_Chr3g0122181	-3.74	-2.32	-2.86	-3.9	-3.81	-3.85	1	1	1	1	0	0	0	0	1	0	3.15	0	0	0	0	0	0	1	0	0	1	1	0	0	0	0	0	1	0	0	1	0	0	1	lipoprotein	lipoprotein	35.2	not assigned.unknown	(at1g05510 : 319.0) Protein is tyrosine-phosphorylated and its phosphorylation state is modulated in response to ABA in Arabidopsis thaliana seeds.; FUNCTIONS IN: molecular_function unknown; INVOLVED IN: response to abscisic acid stimulus; LOCATED IN: cellular_component unknown; EXPRESSED IN: seed; EXPRESSED DURING: seedling growth, seed development stages; CONTAINS InterPro DOMAIN/s: Protein of …
Medtr_v1_018621	MtrunA17_Chr3g0123531	0	-0.82	0	-0.69	0	-0.54	0	1	0	1	0	0	0	0	1	0	1.07	0	0	0	0	0	0	1	0	0	1	1	0	0	0	0	0	1	0	0	1	0	0	0	alpha-galactosidase	alpha-galactosidase	3.8.2	minor CHO metabolism.galactose.alpha-galactosidases	(at3g26380 : 783.0) Melibiase family protein; FUNCTIONS IN: alpha-galactosidase activity, hydrolase activity, hydrolyzing O-glycosyl compounds, catalytic activity; INVOLVED IN: N-terminal protein myristoylation, carbohydrate metabolic process, metabolic process, lactose catabolic process; LOCATED IN: cell wall; EXPRESSED IN: 23 plant structures; EXPRESSED DURING: 13 growth stages; CONTAINS InterP…
Medtr_v1_020358	MtrunA17_Chr3g0142331	0	0	-1.32	0	-0.4	-0.51	0	0	1	1	0	0	0	0	1	0	0.53	0	0	0	0	0	0	1	0	0	1	1	0	0	0	0	0	1	0	0	1	0	0	0	guanine nucleotide-binding beta subunit	guanine nucleotide-binding beta subunit	33.99	development.unspecified	(at4g29860 : 421.0) Encodes a WD repeat protein with seven WD repeat motifs, predicted to function in protein-protein interaction. Mutations caused defects in both embryo and seedling development.; EMBRYO DEFECTIVE 2757 (EMB2757); FUNCTIONS IN: nucleotide binding; INVOLVED IN: acquisition of desiccation tolerance, embryo development, embryo development ending in seed dormancy; LOCATED IN: CUL4 RI…
Medtr_v1_084376	MtrunA17_Chr3g0143751	0	-1.8	-2.34	-0.75	-3.49	-2.83	0	1	1	1	0	0	0	0	1	0	2.69	0	0	0	0	0	0	1	0	0	1	1	0	0	0	0	0	1	0	0	1	0	0	0	Mediator of RNA polymerase II transcription subunit 26	Mediator of RNA polymerase II transcription subunit 26	35.2	not assigned.unknown	no hits & (original description: len=87 end=57252790 begin=57252170 chr=MtrunA17Chr3 strand=+ gn=MtrunA17Chr3g0143751 type=prot def=hypothetical protein)
Medtr_v1_020579	MtrunA17_Chr3g0144981	-1.78	-1.21	0	-2.11	-1.74	0	1	1	0	1	0	0	0	0	1	0	3.97	0	0	0	0	0	0	1	0	0	1	1	0	0	0	0	0	1	0	0	1	0	0	0	dehydrin	dehydrin	35.2	not assigned.unknown	no hits & (original description: len=196 type=prot chr=MtrunA17Chr3 strand=+ gn=MtrunA17Chr3g0144981 begin=58229501 end=58230784 def=Putative dehydrin)
Medtr_v1_022082	MtrunA17_Chr4g0000841	0	-0.87	0	0	-0.38	1.09	0	1	0	1	0	0	0	0	1	0	0.64	0	0	0	0	0	0	1	0	0	1	1	0	0	0	0	0	1	0	0	1	0	0	0	cytochrome c heme attachment (chloroplast)	cytochrome c heme attachment (chloroplast)	29.8	protein.assembly and cofactor ligation	(q9bbp4|ccsa_lotja : 185.0) Cytochrome c biogenesis protein ccsA - Lotus japonicus & (gnl|cdd|79263 : 160.0) no description available & (atcg01040 : 127.0) hypothetical protein; YCF5; INVOLVED IN: respiratory chain complex IV assembly, protein complex assembly; LOCATED IN: endomembrane system, membrane; EXPRESSED IN: 23 plant structures; EXPRESSED DURING: 13 growth stages; CONTAINS InterPro DOMAI…
Medtr_v1_022095	MtrunA17_Chr4g0000991	0	0	-1.34	0.34	0	0	0	0	1	1	0	0	0	0	1	0	1.11	0	0	0	0	0	0	1	0	0	1	1	0	0	0	0	0	1	0	0	1	0	0	0	eukaryotic translation initiation factor 5B	eukaryotic translation initiation factor 5B	29.2.99	protein.synthesis.misc	(gnl|cdd|36359 : 450.0) no description available & (at1g76810 : 435.0) eukaryotic translation initiation factor 2 (eIF-2) family protein; FUNCTIONS IN: translation factor activity, nucleic acid binding, GTP binding, GTPase activity; LOCATED IN: plasma membrane; EXPRESSED IN: 25 plant structures; EXPRESSED DURING: 15 growth stages; CONTAINS InterPro DOMAIN/s: Small GTP-binding protein (InterPro:IP…
Medtr_v1_096565	MtrunA17_Chr4g0003741	-1.51	0	0	-2.29	-1.36	0.98	1	0	0	1	0	0	0	0	1	0	2.93	0	0	0	0	0	0	1	0	0	1	1	0	0	0	0	0	1	0	0	1	0	0	0	late embryogenesis abundant group 3	late embryogenesis abundant group 3	35.2	not assigned.unknown	(original description: len=164 end=2822796 type=prot strand=+ chr=MtrunA17Chr4 gn=MtrunA17Chr4g0003741 begin=2821607 def=hypothetical protein)
Medtr_v1_022551	MtrunA17_Chr4g0006131	0	-0.73	2.08	-0.35	-1.2	0	0	1	0	1	0	0	0	0	1	0	0.73	0	0	0	0	0	0	1	0	0	1	1	0	0	0	0	0	1	0	0	1	0	0	0	glycoside hydrolase family 1	glycoside hydrolase family 1	26.3	misc.gluco-, galacto- and mannosidases	(gnl|cdd|35845 : 579.0) no description available & (gnl|cdd|84629 : 452.0) no description available & (at2g44450 : 429.0) beta glucosidase 15 (BGLU15); FUNCTIONS IN: cation binding, hydrolase activity, hydrolyzing O-glycosyl compounds, catalytic activity; INVOLVED IN: carbohydrate metabolic process; LOCATED IN: cell wall, plant-type cell wall; EXPRESSED IN: 23 plant structures; EXPRESSED DURING: …
Medtr_v1_076121	MtrunA17_Chr4g0007401	0	-2.14	0	0	-3.41	-0.42	0	1	0	1	0	0	0	0	1	0	0.72	0	0	0	0	0	0	1	0	0	1	1	0	0	0	0	0	1	0	0	1	0	0	1	UPF0098 CPn_0877 CP_0992 CPj0877 0906	UPF0098 CPn_0877 CP_0992 CPj0877 0906	35.1	not assigned.no ontology	(at5g01300 : 173.0) PEBP (phosphatidylethanolamine-binding protein) family protein; FUNCTIONS IN: phosphatidylethanolamine binding; INVOLVED IN: biological_process unknown; LOCATED IN: cellular_component unknown; EXPRESSED IN: 7 plant structures; EXPRESSED DURING: LP.04 four leaves visible, 4 anthesis, 4 leaf senescence stage, petal differentiation and expansion stage, LP.08 eight leaves visible;…
Medtr_v1_016606	MtrunA17_Chr4g0011061	-0.6	0	0	-0.79	-0.92	-0.68	1	0	0	1	0	0	0	0	1	0	0.99	0	0	0	0	0	0	1	0	0	1	1	0	0	0	0	0	1	0	0	1	0	0	0	myeloid leukemia factor 1	myeloid leukemia factor 1	35.2	not assigned.unknown	(at2g45380 : 159.0) FUNCTIONS IN: molecular_function unknown; INVOLVED IN: biological_process unknown; LOCATED IN: cellular_component unknown; EXPRESSED IN: inflorescence meristem, flower, cultured cell; EXPRESSED DURING: petal differentiation and expansion stage; BEST Arabidopsis thaliana protein match is: glycine-rich protein (TAIR:AT4G22740.2); Has 35333 Blast hits to 34131 proteins in 2444 sp…
Medtr_v1_022991	MtrunA17_Chr4g0011061	-0.66	0	0	-1.17	-0.56	-0.72	1	0	0	1	0	0	0	0	1	0	1.01	0	0	0	0	0	0	1	0	0	1	1	0	0	0	0	0	1	0	0	1	0	0	0	myeloid leukemia factor 1	myeloid leukemia factor 1	35.2	not assigned.unknown	(at2g45380 : 159.0) FUNCTIONS IN: molecular_function unknown; INVOLVED IN: biological_process unknown; LOCATED IN: cellular_component unknown; EXPRESSED IN: inflorescence meristem, flower, cultured cell; EXPRESSED DURING: petal differentiation and expansion stage; BEST Arabidopsis thaliana protein match is: glycine-rich protein (TAIR:AT4G22740.2); Has 35333 Blast hits to 34131 proteins in 2444 sp…
Medtr_v1_023444	MtrunA17_Chr4g0015361	0	0	-1.15	0	0	-1.14	0	0	1	1	0	0	0	0	1	0	0.82	0	0	0	0	0	0	1	0	0	1	1	0	0	0	0	0	1	0	0	1	0	0	0	photosystem I P700 apo A1 (chloroplast)	photosystem I P700 apo A1 (chloroplast)	1.1.2.2	PS.lightreaction.photosystem I.PSI polypeptide subunits	(gnl|cdd|79273 : 697.0) no description available & (p58310|psaa_lotja : 680.0) Photosystem I P700 chlorophyll a apoprotein A1 (PsaA) (PSI-A) - Lotus japonicus & (atcg00350 : 679.0) Encodes psaA protein comprising the reaction center for photosystem I along with psaB protein; hydrophobic protein encoded by the chloroplast genome.; PSAA; FUNCTIONS IN: chlorophyll binding; INVOLVED IN: photosynthesi…
Medtr_v1_023994	MtrunA17_Chr4g0016581	0	0	-1.08	0	0	-2.58	0	0	1	1	0	0	0	0	1	0	0.74	0	0	0	0	0	0	1	0	0	1	1	0	0	0	0	0	1	0	0	1	0	0	0	photosystem II CP43 chlorophyll apo (chloroplast)	photosystem II CP43 chlorophyll apo (chloroplast)	1.1.1.2	PS.lightreaction.photosystem II.PSII polypeptide subunits	(gnl|cdd|79253 : 875.0) no description available & (q9bbt1|psbc_lotja : 762.0) Photosystem II 44 kDa reaction center protein (P6 protein) (CP43) - Lotus japonicus & (atcg00280 : 754.0) chloroplast gene encoding a CP43 subunit of the photosystem II reaction center. promoter contains a blue-light responsive element.; photosystem II reaction center protein C (PSBC); FUNCTIONS IN: chlorophyll binding…
Medtr_v1_055986	MtrunA17_Chr4g0019651	0	0	-0.97	0	0	-1.6	0	0	1	1	0	0	0	0	1	0	0.75	0	0	0	0	0	0	1	0	0	1	1	0	0	0	0	0	1	0	0	1	0	0	0	hypothetical protein MTR_4g039930	hypothetical protein MTR_4g039930	35.2	not assigned.unknown	no hits & (original description: len=98 end=15045016 begin=15039106 strand=- chr=MtrunA17Chr4 gn=MtrunA17Chr4g0019651 type=prot def=hypothetical protein)
Medtr_v1_101839	MtrunA17_Chr4g0019891	0	-0.65	0	0.43	-1.23	-1.21	0	1	0	1	0	0	0	0	1	0	1.15	0	-0.89	0	0	1	1	1	0	0	1	1	0	0	0	0	0	1	0	0	1	0	0	0	Ulp1 protease carboxy-terminal domain	Ulp1 protease carboxy-terminal domain	35.2	not assigned.unknown	no hits & (original description: len=477 end=15390167 gn=MtrunA17Chr4g0019891 strand=+ chr=MtrunA17Chr4 type=prot begin=15383523 def=hypothetical protein)
Medtr_v1_091508	MtrunA17_Chr4g0020281	0	0	-2.07	0	0	-0.99	0	0	1	1	0	0	0	0	1	0	0.59	0	0	0	0	0	0	1	0	0	1	1	0	0	0	0	0	1	0	0	1	0	0	0	2,3-bisphosphoglycerate-dependent phosphoglycerate mutase	2,3-bisphosphoglycerate-dependent phosphoglycerate mutase	35.2	not assigned.unknown	(at3g52040 : 80.5) unknown protein; Has 37 Blast hits to 37 proteins in 15 species: Archae - 0; Bacteria - 0; Metazoa - 0; Fungi - 0; Plants - 37; Viruses - 0; Other Eukaryotes - 0 (source: NCBI BLink). & (reliability: 161.0) & (original description: len=88 end=16262089 strand=- chr=MtrunA17Chr4 gn=MtrunA17Chr4g0020281 type=prot begin=16256649 def=hypothetical protein)
Medtr_v1_090812	MtrunA17_Chr4g0021441	0	-0.84	-1.44	0	-0.78	-1.44	0	1	1	1	0	0	0	0	1	0	0.96	0	0	0	0	0	0	1	0	0	1	1	0	0	0	0	0	1	0	0	1	0	0	0	---NA---	---NA---	35.2	not assigned.unknown	no hits & (original description: len=52 end=18951929 chr=MtrunA17Chr4 strand=- gn=MtrunA17Chr4g0021441 type=prot begin=18951173 def=hypothetical protein)
Medtr_v1_024309	MtrunA17_Chr4g0029921	-3.33	-1.33	0	-3.89	-2.34	0.52	1	1	0	1	0	0	0	0	1	0	4.23	0	0	0	0	0	0	1	0	0	1	1	0	0	0	0	0	1	0	0	1	0	0	0	vicilin-like antimicrobial peptides 2-2	vicilin-like antimicrobial peptides 2-2	33.1	development.storage proteins	(at2g28490 : 446.0) RmlC-like cupins superfamily protein; FUNCTIONS IN: nutrient reservoir activity; INVOLVED IN: biological_process unknown; LOCATED IN: endomembrane system; EXPRESSED IN: seed; EXPRESSED DURING: seedling growth; CONTAINS InterPro DOMAIN/s: Cupin, RmlC-type (InterPro:IPR011051), Cupin 1 (InterPro:IPR006045), RmlC-like jelly roll fold (InterPro:IPR014710); BEST Arabidopsis thalian…
Medtr_v1_028985	MtrunA17_Chr4g0039541	0	-1.4	0	0	-1.15	-1.77	0	1	0	1	0	0	0	0	1	0	1.16	0	0	0	0	0	0	1	0	0	1	1	0	0	0	0	0	1	0	0	1	0	0	0	zinc C3HC4 type (RING finger)	zinc C3HC4 type (RING finger)	35.2	not assigned.unknown	no hits & (original description: len=128 end=37667786 begin=37667400 type=prot gn=MtrunA17Chr4g0039541 chr=MtrunA17Chr4 strand=+ def=Putative transcription factor C2H2 family)
Medtr_v1_025267	MtrunA17_Chr4g0040391	-0.95	0	0	-1.92	0	1	1	0	0	1	0	0	0	0	1	0	3.52	0	0	0	0	0	0	1	0	0	1	1	0	0	0	0	0	1	0	0	1	0	0	0	zinc finger CCCH domain-containing 2-like	zinc finger CCCH domain-containing 2-like	27.3.12	RNA.regulation of transcription.C3H zinc finger family	(gnl|cdd|36808 : 219.0) no description available & (at1g03790 : 200.0) Encodes SOMNUS (SOM), a nucleus-localized CCCH-type zinc finger protein. SOM negatively regulates light-dependent seed germination downstream of PIL5 (AT2G20180).; SOMNUS (SOM); CONTAINS InterPro DOMAIN/s: Zinc finger, CCCH-type (InterPro:IPR000571); BEST Arabidopsis thaliana protein match is: Zinc finger C-x8-C-x5-C-x3-H type…
Medtr_v1_071414	MtrunA17_Chr4g0042171	0	0	-0.9	0	0	-1.27	0	0	1	1	0	0	0	0	1	0	0.75	0	0	0	0	0	0	1	0	0	1	1	0	0	0	0	0	1	0	0	1	0	0	0	beta-glucosidase 41	beta-glucosidase 41	26.3	misc.gluco-, galacto- and mannosidases	(at5g54570 : 775.0) beta glucosidase 41 (BGLU41); FUNCTIONS IN: cation binding, hydrolase activity, hydrolyzing O-glycosyl compounds, catalytic activity; INVOLVED IN: carbohydrate metabolic process; LOCATED IN: plant-type cell wall; EXPRESSED IN: 14 plant structures; EXPRESSED DURING: 4 anthesis, petal differentiation and expansion stage, E expanded cotyledon stage, D bilateral stage; CONTAINS In…
Medtr_v1_025551	MtrunA17_Chr4g0043101	0	-2.75	-2.53	0	-2.9	-3.42	0	1	1	1	0	0	0	0	1	0	1.59	0	0	0	0	0	0	1	0	0	1	1	0	0	0	0	0	1	0	0	1	0	0	0	hypothetical protein MTR_4g083010	hypothetical protein MTR_4g083010	35.2	not assigned.unknown	no hits & (original description: len=119 end=40244239 begin=40243880 type=prot strand=+ gn=MtrunA17Chr4g0043101 chr=MtrunA17Chr4 def=hypothetical protein)
Medtr_v1_025624	MtrunA17_Chr4g0043591	0	-0.75	0	0	-0.71	0.48	0	1	0	1	0	0	0	0	1	0	0.67	0	0	0	0	0	0	1	0	0	1	1	0	0	0	0	0	1	0	0	1	0	0	0	PHLOEM PROTEIN 2-LIKE A1-like	PHLOEM PROTEIN 2-LIKE A1-like	26.16	misc.myrosinases-lectin-jacalin	(at4g19840 : 201.0) encodes a phloem lectin, similar to phloem lectin in cucumber and celery. Gene is expressed in the phloem, predominantly in the companion cells.; phloem protein 2-A1 (PP2-A1); BEST Arabidopsis thaliana protein match is: phloem protein 2-A4 (TAIR:AT1G33920.1); Has 488 Blast hits to 483 proteins in 39 species: Archae - 0; Bacteria - 0; Metazoa - 0; Fungi - 0; Plants - 488; Virus…
Medtr_v1_072878	MtrunA17_Chr4g0050391	-1.34	-1.94	0	-1.78	-2.9	-0.48	1	1	0	1	0	0	0	0	1	0	0.99	0	0	0	0	0	0	1	0	0	1	1	0	0	0	0	0	1	0	0	1	0	0	0	tobamovirus multiplication 1-like	tobamovirus multiplication 1-like	27.3.99	RNA.regulation of transcription.unclassified	(gnl|cdd|69947 : 404.0) no description available & (at4g21790 : 345.0) encodes a host factor that is required for TMV virus multiplication.; tobamovirus multiplication 1 (TOM1); INVOLVED IN: viral replication complex formation and maintenance; LOCATED IN: vacuolar membrane, plasma membrane; EXPRESSED IN: 24 plant structures; EXPRESSED DURING: 15 growth stages; CONTAINS InterPro DOMAIN/s: Protein …
Medtr_v1_092642	MtrunA17_Chr4g0051111	0	0	-3.19	0	0	-2.87	0	0	1	1	0	0	0	0	1	0	0.9	0	0	0	0	0	0	1	0	0	1	1	0	0	0	0	0	1	0	0	1	0	0	0	hypothetical protein MTR_4g094395	hypothetical protein MTR_4g094395	35.2	not assigned.unknown	no hits & (original description: len=106 end=45790373 begin=45789729 type=prot strand=+ chr=MtrunA17Chr4 gn=MtrunA17Chr4g0051111 def=hypothetical protein)
Medtr_v1_092091	MtrunA17_Chr4g0053311	0	0	-1.81	-0.72	0	-3.97	0	0	1	1	0	0	0	0	1	0	0.99	0	0	0	0	0	0	1	0	0	1	1	0	0	0	0	0	1	0	0	1	0	0	0	Cysteine ase RD21a	Cysteine ase RD21a	29.5.3	protein.degradation.cysteine protease	(at5g43060 : 461.0) Granulin repeat cysteine protease family protein; FUNCTIONS IN: cysteine-type peptidase activity, cysteine-type endopeptidase activity; INVOLVED IN: response to salt stress; LOCATED IN: vacuole; EXPRESSED IN: 24 plant structures; EXPRESSED DURING: 15 growth stages; CONTAINS InterPro DOMAIN/s: Peptidase C1A, papain (InterPro:IPR013128), Proteinase inhibitor I29, cathepsin prope…
Medtr_v1_026179	MtrunA17_Chr4g0053761	-2.3	-1.14	-1.64	-2.61	-1.73	-1.28	1	1	1	1	0	0	0	0	1	0	2.73	0	0	0	0	0	0	1	0	0	1	1	0	0	0	0	0	1	0	0	1	0	0	1	late embryogenesis abundant group 6	late embryogenesis abundant group 6	35.2	not assigned.unknown	no hits & (original description: len=91 end=47660953 begin=47660514 gn=MtrunA17Chr4g0053761 strand=- chr=MtrunA17Chr4 type=prot def=Putative Late embryogenesis abundant protein, LEA-18)
Medtr_v1_026336	MtrunA17_Chr4g0054681	-2.21	-1.02	-2.09	-1.46	-1.78	-1.7	1	1	1	1	0	0	0	0	1	0	3.85	0	0	0	0	0	0	1	0	0	1	1	0	0	0	0	0	1	0	0	1	0	0	1	seed maturation	seed maturation	35.2	not assigned.unknown	no hits & (original description: len=169 end=48499960 begin=48499006 type=prot chr=MtrunA17Chr4 gn=MtrunA17Chr4g0054681 strand=- def=Putative Late embryogenesis abundant protein, LEA-25/LEA-D113)
Medtr_v1_066683	MtrunA17_Chr4g0055371	0	0	-1.42	0	-0.51	-2.68	0	0	1	1	0	0	0	0	1	0	0.63	0	0.46	0	0	0	0	1	0	0	1	1	0	0	0	0	0	1	0	0	1	0	0	0	MORN repeat	MORN repeat	30.4.1	signalling.phosphinositides.phosphatidylinositol-4-phosphate 5-kinase	(at4g17080 : 378.0) Histone H3 K4-specific methyltransferase SET7/9 family protein; CONTAINS InterPro DOMAIN/s: MORN motif (InterPro:IPR003409); BEST Arabidopsis thaliana protein match is: Histone H3 K4-specific methyltransferase SET7/9 family protein (TAIR:AT2G35170.1); Has 26543 Blast hits to 6479 proteins in 565 species: Archae - 0; Bacteria - 4119; Metazoa - 3892; Fungi - 164; Plants - 2567; …
Medtr_v1_026471	MtrunA17_Chr4g0056561	-1.27	-1.03	-2.28	-1.78	-1.77	-2.22	1	1	1	1	0	0	0	0	1	0	1.9	0	0	0	0	0	0	1	0	0	1	1	0	0	0	0	0	1	0	0	1	0	0	0	vacuolar processing enzyme	vacuolar processing enzyme	29.5.3	protein.degradation.cysteine protease	(p49045|vpe_soybn : 775.0) Vacuolar-processing enzyme precursor (EC 3.4.22.-) (VPE) - Glycine max (Soybean) & (at1g62710 : 642.0) Encodes a vacuolar processing enzyme belonging to a novel group of cysteine proteases that is expressed specifically in seeds and is essential for the proper processing of storage proteins.; beta vacuolar processing enzyme (BETA-VPE); FUNCTIONS IN: cysteine-type endope…
Medtr_v1_026563	MtrunA17_Chr4g0057841	-1.02	0	1.56	-1.08	-1	-0.69	1	0	0	1	0	0	0	0	1	0	2.8	0	0	0	0	0	0	1	0	0	1	1	0	0	0	0	0	1	0	0	1	0	0	0	hypothetical protein MTR_4g103840	hypothetical protein MTR_4g103840	35.2	not assigned.unknown	(at3g48510 : 190.0) unknown protein; BEST Arabidopsis thaliana protein match is: unknown protein (TAIR:AT5G63350.1); Has 98 Blast hits to 98 proteins in 11 species: Archae - 0; Bacteria - 0; Metazoa - 0; Fungi - 0; Plants - 98; Viruses - 0; Other Eukaryotes - 0 (source: NCBI BLink). & (reliability: 380.0) & (original description: len=266 end=50929432 type=prot gn=MtrunA17Chr4g0057841 chr=MtrunA17…
Medtr_v1_086956	MtrunA17_Chr4g0058701	0	-0.82	0	-0.83	-0.63	-0.99	0	1	0	1	0	0	0	0	1	0	1.27	0	0	0	0	0	0	1	0	0	1	1	0	0	0	0	0	1	0	0	1	0	0	0	galactinol--sucrose galactosyltransferase-like	galactinol--sucrose galactosyltransferase-like	3.1.2.1	minor CHO metabolism.raffinose family.raffinose synthases.known	(gnl|cdd|69227 : 1088.0) no description available & (at5g40390 : 989.0) Encodes a protein which might be involved in the formation of verbascose. A T-DNA insertion mutant was shown to have a decreased amount of verbascose (as well as mannitol) whereas the levels of raffinose and stachyose remained unchanged.; seed imbibition 1-like (SIP1); FUNCTIONS IN: hydrolase activity, hydrolyzing O-glycosyl …
Medtr_v1_027334	MtrunA17_Chr4g0067471	0	-1.15	-2.55	0	-1.4	-2.46	0	1	1	1	0	0	0	0	1	0	1.68	0	0	0	0	0	0	1	0	0	1	1	0	0	0	0	0	1	0	0	1	0	0	0	late embryogenesis abundant Lea5	late embryogenesis abundant Lea5	35.2	not assigned.unknown	no hits & (original description: len=103 end=57901621 begin=57900131 type=prot strand=+ chr=MtrunA17Chr4 gn=MtrunA17Chr4g0067471 def=Putative Late embryogenesis abundant protein, LEA5-type)
Medtr_v1_027400	MtrunA17_Chr4g0068231	-2.3	-1.8	-1.16	-3.26	-3.98	-2.27	1	1	1	1	0	0	0	0	1	0	2.47	0	0	0	0	0	0	1	0	0	1	1	0	0	0	0	0	1	0	0	1	0	0	1	outer envelope pore 16- chloroplastic	outer envelope pore 16- chloroplastic	29.3.2	protein.targeting.mitochondria	(at4g16160 : 196.0) Homologous to pea OEP16 and barley pPORA (OEP16), a member of Arabidopsis OEP16 family. Two OEP16 genes are closely related to each other and are conserved in all land plants, OEP16-2, also named OEP16-S, and OEP16-1 (renamed OEP16-L) are result of the gene duplication event that occurred prior to divergence of bryophytes and seed plants. Predominantly expressed in seed and is…
Medtr_v1_093745	MtrunA17_Chr4g0068821	0	-0.7	0	-0.72	0	0	0	1	0	1	0	0	0	0	1	0	0.91	-0.56	0	0	1	0	1	1	0	0	1	1	0	0	0	0	0	1	0	0	1	0	0	0	plant F25P12-18	plant F25P12-18	35.2	not assigned.unknown	(at5g49600 : 143.0) Protein of unknown function, DUF538; CONTAINS InterPro DOMAIN/s: Protein of unknown function DUF538 (InterPro:IPR007493); BEST Arabidopsis thaliana protein match is: Protein of unknown function, DUF538 (TAIR:AT1G09310.1); Has 1807 Blast hits to 1807 proteins in 277 species: Archae - 0; Bacteria - 0; Metazoa - 736; Fungi - 347; Plants - 385; Viruses - 0; Other Eukaryotes - 339 …
Medtr_v1_027732	MtrunA17_Chr4g0072291	0	-0.99	0	0	-2.07	-0.95	0	1	0	1	0	0	0	0	1	0	1.19	0	0	0	0	0	0	1	0	0	1	1	0	0	0	0	0	1	0	0	1	0	0	0	AP2-like ethylene-responsive transcription factor AIL5	AP2-like ethylene-responsive transcription factor AIL5	33.99	development.unspecified	(at5g57390 : 386.0) Encodes a member of the AP2 family of transcriptional regulators.May be involved in germination and seedling growth. Mutants are resistant to ABA analogs and are resistant to high nitrogen concentrations.essential for the developmental transition between the embryonic and vegetative phases in plants.Overexpression results in the formation of somatic embryos on cotyledons.; AIN…
Medtr_v1_027954	MtrunA17_Chr4g0074091	0	-0.61	-1.5	0	-0.71	-0.4	0	1	1	1	0	0	0	0	1	0	0.91	0	0	0	0	0	0	1	0	0	1	1	0	0	0	0	0	1	0	0	1	0	0	0	formin 13	formin 13	35.1.20	not assigned.no ontology.formin homology 2 domain-containing protein	(at5g58160 : 582.0) actin binding; FUNCTIONS IN: actin binding; INVOLVED IN: cellular component organization, actin cytoskeleton organization; EXPRESSED IN: 8 plant structures; EXPRESSED DURING: 4 anthesis, petal differentiation and expansion stage; CONTAINS InterPro DOMAIN/s: Actin-binding FH2/DRF autoregulatory (InterPro:IPR003104), C2 calcium/lipid-binding domain, CaLB (InterPro:IPR008973), Ac…
Medtr_v1_029569	MtrunA17_Chr5g0395051	0	0	-1.84	0	0	-2.38	0	0	1	1	0	0	0	0	1	0	0.9	0	0	0	0	0	0	1	0	0	1	1	0	0	0	0	0	1	0	0	1	0	0	0	zinc knuckle (CCHC-type) family	zinc knuckle (CCHC-type) family	27.3.12	RNA.regulation of transcription.C3H zinc finger family	(at5g43630 : 205.0) Encodes a zinc knuckle protein that negatively regulates morning specific growth. The role of TZP in hypocotyl elongation was established through a QTL analysis of BayXSha RIL populations. The Bay-0 allele contains a deletion causing a frameshift mutation. TZP is under circadian control and acts to regulate morning-specific hypocotyl growth.; TZP; FUNCTIONS IN: DNA binding, zi…
Medtr_v1_029811	MtrunA17_Chr5g0397051	0	-0.95	-2.36	0	0	-2.26	0	1	1	1	0	0	0	0	1	0	0.84	0	0	0	0	0	0	1	0	0	1	1	0	0	0	0	0	1	0	0	1	0	0	0	cation H(+) antiporter 18-like	cation H(+) antiporter 18-like	34.12	transport.metal	(at5g41610 : 964.0) member of Putative Na+/H+ antiporter family; ARABIDOPSIS THALIANA CATION/H+ EXCHANGER 18 (ATCHX18); FUNCTIONS IN: monovalent cation:hydrogen antiporter activity, sodium:hydrogen antiporter activity; INVOLVED IN: cation transport; LOCATED IN: integral to membrane; EXPRESSED IN: 10 plant structures; EXPRESSED DURING: 6 growth stages; CONTAINS InterPro DOMAIN/s: Cation/H+ exchang…
Medtr_v1_029813	MtrunA17_Chr5g0397061	0	0	-3.95	-0.42	0	-4.27	0	0	1	1	0	0	0	0	1	0	0.78	0	0	0	0	0	0	1	0	0	1	1	0	0	0	0	0	1	0	0	1	0	0	0	cation H(+) antiporter 18-like	cation H(+) antiporter 18-like	34.12	transport.metal	(at5g41610 : 833.0) member of Putative Na+/H+ antiporter family; ARABIDOPSIS THALIANA CATION/H+ EXCHANGER 18 (ATCHX18); FUNCTIONS IN: monovalent cation:hydrogen antiporter activity, sodium:hydrogen antiporter activity; INVOLVED IN: cation transport; LOCATED IN: integral to membrane; EXPRESSED IN: 10 plant structures; EXPRESSED DURING: 6 growth stages; CONTAINS InterPro DOMAIN/s: Cation/H+ exchang…
Medtr_v1_029854	MtrunA17_Chr5g0397471	0	-1.68	0	0	-0.77	-0.86	0	1	0	1	0	0	0	0	1	0	1.87	0	0	0	0	0	0	1	0	0	1	1	0	0	0	0	0	1	0	0	1	0	0	0	glutamate--cysteine chloroplastic-like	glutamate--cysteine chloroplastic-like	21.2.2	redox.ascorbate and glutathione.glutathione	(q9znx6|gsh1_medtr : 686.0) Glutamate--cysteine ligase, chloroplast precursor (EC 6.3.2.2) (Gamma-glutamylcysteine synthetase) (Gamma-ECS) (GCS) - Medicago truncatula (Barrel medic) & (at4g23100 : 682.0) Encodes the enzyme glutamate-cysteine ligase catalyzing the first, and rate-limiting, step of glutathione biosynthesis. Required for cell proliferation at the root tip. Involved in susceptibility…
Medtr_v1_029898	MtrunA17_Chr5g0397931	-0.62	0	-2.06	0	0	-2.14	1	0	1	1	0	0	0	0	1	0	1.43	0	0	0	0	0	0	1	0	0	1	1	0	0	0	0	0	1	0	0	1	0	0	0	PAS domain tyrosine kinase family	PAS domain tyrosine kinase family	30.6	signalling.MAP kinases	(at4g23050 : 563.0) PAS domain-containing protein tyrosine kinase family protein; FUNCTIONS IN: protein serine/threonine/tyrosine kinase activity, protein kinase activity, signal transducer activity; INVOLVED IN: signal transduction, protein amino acid phosphorylation, regulation of transcription, DNA-dependent; EXPRESSED IN: 21 plant structures; EXPRESSED DURING: 11 growth stages; CONTAINS Inter…
Medtr_v1_030973	MtrunA17_Chr5g0406391	0	-1.41	0	-0.63	-0.92	-1.77	0	1	0	1	0	0	0	0	1	0	0.51	-1.11	0	0	1	0	1	1	0	0	1	1	0	0	0	0	0	1	0	0	1	0	0	0	DUF241 domain	DUF241 domain	35.2	not assigned.unknown	(gnl|cdd|66742 : 153.0) no description available & (at4g35690 : 150.0) Arabidopsis protein of unknown function (DUF241); CONTAINS InterPro DOMAIN/s: Protein of unknown function DUF241, plant (InterPro:IPR004320); BEST Arabidopsis thaliana protein match is: Arabidopsis protein of unknown function (DUF241) (TAIR:AT4G35710.1); Has 1807 Blast hits to 1807 proteins in 277 species: Archae - 0; Bacteria…
Medtr_v1_030974	MtrunA17_Chr5g0406401	-1.01	-1.7	0	-0.89	-2	-2.57	1	1	0	1	0	0	0	0	1	0	0.6	-0.99	0	0	1	0	1	1	0	0	1	1	0	0	0	0	0	1	0	0	1	0	0	0	DUF241 domain	DUF241 domain	35.2	not assigned.unknown	(gnl|cdd|66742 : 149.0) no description available & (at4g35690 : 144.0) Arabidopsis protein of unknown function (DUF241); CONTAINS InterPro DOMAIN/s: Protein of unknown function DUF241, plant (InterPro:IPR004320); BEST Arabidopsis thaliana protein match is: Arabidopsis protein of unknown function (DUF241) (TAIR:AT4G35710.1); Has 1807 Blast hits to 1807 proteins in 277 species: Archae - 0; Bacteria…
Medtr_v1_030976	MtrunA17_Chr5g0406411	-1.76	-2.11	1.6	-1.24	-1.52	-1.97	1	1	0	1	0	0	0	0	1	0	0.74	-0.92	0	0	1	0	1	1	0	0	1	1	0	0	0	0	0	1	0	0	1	0	0	0	DUF241 domain	DUF241 domain	35.2	not assigned.unknown	(at4g35690 : 152.0) Arabidopsis protein of unknown function (DUF241); CONTAINS InterPro DOMAIN/s: Protein of unknown function DUF241, plant (InterPro:IPR004320); BEST Arabidopsis thaliana protein match is: Arabidopsis protein of unknown function (DUF241) (TAIR:AT4G35710.1); Has 1807 Blast hits to 1807 proteins in 277 species: Archae - 0; Bacteria - 0; Metazoa - 736; Fungi - 347; Plants - 385; Vir…
Medtr_v1_030978	MtrunA17_Chr5g0406421	-0.92	-2.03	1.04	-0.87	-1.51	-1.94	1	1	0	1	0	0	0	0	1	0	0.74	-0.88	0	0	1	0	1	1	0	0	1	1	0	0	0	0	0	1	0	0	1	0	0	0	DUF241 domain	DUF241 domain	35.2	not assigned.unknown	(at4g35690 : 157.0) Arabidopsis protein of unknown function (DUF241); CONTAINS InterPro DOMAIN/s: Protein of unknown function DUF241, plant (InterPro:IPR004320); BEST Arabidopsis thaliana protein match is: Arabidopsis protein of unknown function (DUF241) (TAIR:AT4G35710.1); Has 1807 Blast hits to 1807 proteins in 277 species: Archae - 0; Bacteria - 0; Metazoa - 736; Fungi - 347; Plants - 385; Vir…
Medtr_v1_030984	MtrunA17_Chr5g0406471	-0.7	-1.74	1.34	-0.97	-1.58	-1.66	1	1	0	1	0	0	0	0	1	0	0.76	-0.97	0	0	1	0	1	1	0	0	1	1	0	0	0	0	0	1	0	0	1	0	0	0	DUF241 domain	DUF241 domain	35.2	not assigned.unknown	(gnl|cdd|66742 : 97.3) no description available & (at4g35690 : 86.7) Arabidopsis protein of unknown function (DUF241); CONTAINS InterPro DOMAIN/s: Protein of unknown function DUF241, plant (InterPro:IPR004320); BEST Arabidopsis thaliana protein match is: Arabidopsis protein of unknown function (DUF241) (TAIR:AT4G35710.1); Has 1807 Blast hits to 1807 proteins in 277 species: Archae - 0; Bacteria -…
Medtr_v1_030992	MtrunA17_Chr5g0406531	0	-0.82	0	0	-0.41	-1.44	0	1	0	1	0	0	0	0	1	0	0.72	-0.86	0	0	1	0	1	1	0	0	1	1	0	0	0	0	0	1	0	0	1	0	0	0	DUF241 domain	DUF241 domain	35.2	not assigned.unknown	(gnl|cdd|66742 : 161.0) no description available & (at4g35690 : 130.0) Arabidopsis protein of unknown function (DUF241); CONTAINS InterPro DOMAIN/s: Protein of unknown function DUF241, plant (InterPro:IPR004320); BEST Arabidopsis thaliana protein match is: Arabidopsis protein of unknown function (DUF241) (TAIR:AT4G35710.1); Has 1807 Blast hits to 1807 proteins in 277 species: Archae - 0; Bacteria…
Medtr_v1_031191	MtrunA17_Chr5g0408321	-1.46	0	0	-1.31	-1.87	0	1	0	0	1	0	0	0	0	1	0	2.22	0	0	0	0	0	0	1	0	0	1	1	0	0	0	0	0	1	0	0	1	0	0	0	transmembrane protein, putative	transmembrane protein, putative	35.2	not assigned.unknown	(at5g45310 : 191.0) unknown protein; LOCATED IN: endomembrane system; EXPRESSED IN: stem, inflorescence meristem, root, leaf; EXPRESSED DURING: LP.04 four leaves visible; Has 30201 Blast hits to 17322 proteins in 780 species: Archae - 12; Bacteria - 1396; Metazoa - 17338; Fungi - 3422; Plants - 5037; Viruses - 0; Other Eukaryotes - 2996 (source: NCBI BLink). & (reliability: 382.0) & (original des…
Medtr_v1_031500	MtrunA17_Chr5g0410841	-0.71	0	0	-0.47	-0.97	0.89	1	0	0	1	0	0	0	0	1	0	0.69	0	0	0	0	0	0	1	0	0	1	1	0	0	0	0	0	1	0	0	1	0	0	0	syntaxin-22-like	syntaxin-22-like	31.4	cell.vesicle transport	(at5g46860 : 286.0) Syntaxin-related protein required for vacuolar assembly. A member of t-SNARE superfamily, homologous to yest Vam3p. Localized in the vacuolar membranes. The protein has a heptad repeat structure (residues164√±220) in which hydrophobic amino acid residues appear at seven amino acid intervals. Such regions have a high potential to form an amphiphilic a-helix, intriguing for the …
Medtr_v1_032194	MtrunA17_Chr5g0415841	-0.92	-0.91	0	-0.98	-0.41	0	1	1	0	1	0	0	0	0	1	0	3.8	0	0	0	0	0	0	1	0	0	1	1	0	0	0	0	0	1	0	0	1	0	0	0	NRT1 PTR FAMILY -like	NRT1 PTR FAMILY -like	34.13	transport.peptides and oligopeptides	(at1g69870 : 462.0) Encodes a low affinity nitrate transporter NRT1.7. Expressed in phloem. Responsible for source-to-sink remobilization of nitrate.; nitrate transporter 1.7 (NRT1.7); FUNCTIONS IN: low affinity nitrate transmembrane transporter activity, transporter activity; INVOLVED IN: oligopeptide transport, response to salt stress, nitrate transport, low affinity nitrate transport; LOCATED …
Medtr_v1_032487	MtrunA17_Chr5g0417841	0	-0.99	-1.8	-0.33	-1.82	-2.47	0	1	1	1	0	0	0	0	1	0	2.23	0	0	0	0	0	0	1	0	0	1	1	0	0	0	0	0	1	0	0	1	0	0	0	phosphate transporter PHO1 homolog 10	phosphate transporter PHO1 homolog 10	34.7	transport.phosphate	(at1g69480 : 753.0) EXS (ERD1/XPR1/SYG1) family protein; FUNCTIONS IN: molecular_function unknown; INVOLVED IN: biological_process unknown; LOCATED IN: integral to membrane, plasma membrane; EXPRESSED IN: stem, sepal, stamen, seed; EXPRESSED DURING: 4 anthesis, petal differentiation and expansion stage, E expanded cotyledon stage; CONTAINS InterPro DOMAIN/s: EXS, C-terminal (InterPro:IPR004342), …
Medtr_v1_033484	MtrunA17_Chr5g0424721	0	0	-1.23	0	0	-0.33	0	0	1	1	0	0	0	0	1	0	0.89	0	0	0	0	0	0	1	0	0	1	1	0	0	0	0	0	1	0	0	1	0	0	0	serine threonine- phosphatase 7 long form homolog	serine threonine- phosphatase 7 long form homolog	29.4	protein.postranslational modification	(at1g48120 : 107.0) hydrolases;protein serine/threonine phosphatases; FUNCTIONS IN: hydrolase activity, protein serine/threonine phosphatase activity; INVOLVED IN: biological_process unknown; LOCATED IN: cellular_component unknown; EXPRESSED IN: 21 plant structures; EXPRESSED DURING: 12 growth stages; CONTAINS InterPro DOMAIN/s: Metallophosphoesterase (InterPro:IPR004843), Aminotransferase-like, …
Medtr_v1_033688	MtrunA17_Chr5g0425781	-0.63	0	0	-0.67	-0.96	-0.49	1	0	0	1	0	0	0	0	1	0	0.71	0	0	0	0	0	0	1	0	0	1	1	0	0	0	0	0	1	0	0	1	0	0	0	MFS transporter	MFS transporter	34.99	transport.misc	(at1g78130 : 659.0) unfertilized embryo sac 2 (UNE2); CONTAINS InterPro DOMAIN/s: Major facilitator superfamily (InterPro:IPR020846), Major facilitator superfamily MFS-1 (InterPro:IPR011701), Major facilitator superfamily, general substrate transporter (InterPro:IPR016196); BEST Arabidopsis thaliana protein match is: Major facilitator superfamily protein (TAIR:AT5G10190.1); Has 16910 Blast hits t…
Medtr_v1_033921	MtrunA17_Chr5g0427651	-1.88	-1.34	0	-2.12	-2.22	-1.01	1	1	0	1	0	0	0	0	1	0	2.02	0	0	0	0	0	0	1	0	0	1	1	0	0	0	0	0	1	0	0	1	0	0	0	serine threonine- kinase CTR1-like	serine threonine- kinase CTR1-like	29.4	protein.postranslational modification	(at4g24480 : 889.0) Protein kinase superfamily protein; FUNCTIONS IN: protein serine/threonine/tyrosine kinase activity, kinase activity; INVOLVED IN: protein amino acid phosphorylation; LOCATED IN: cellular_component unknown; EXPRESSED IN: 10 plant structures; EXPRESSED DURING: 4 anthesis, LP.10 ten leaves visible, petal differentiation and expansion stage, LP.12 twelve leaves visible; CONTAINS …
Medtr_v1_035086	MtrunA17_Chr5g0436181	0	-1.74	0	0	-1.65	0	0	1	0	1	0	0	0	0	1	0	1.75	-1.61	0	0	1	0	1	1	0	0	1	1	0	0	0	0	0	1	0	0	1	0	0	0	kDa class I heat shock -like	kDa class I heat shock -like	20.2.1	stress.abiotic.heat	(p27880|hsp12_medsa : 201.0) 18.2 kDa class I heat shock protein - Medicago sativa (Alfalfa) & (at1g53540 : 194.0) HSP20-like chaperones superfamily protein; CONTAINS InterPro DOMAIN/s: Heat shock protein Hsp20 (InterPro:IPR002068), HSP20-like chaperone (InterPro:IPR008978); BEST Arabidopsis thaliana protein match is: heat shock protein 17.4 (TAIR:AT3G46230.1); Has 7090 Blast hits to 7089 protein…
Medtr_v1_035334	MtrunA17_Chr5g0438401	0	-1.67	-2.34	0	-3.31	-1.92	0	1	1	1	0	0	0	0	1	0	3.5	0	0	0	0	0	0	1	0	0	1	1	0	0	0	0	0	1	0	0	1	0	0	0	Nodule-specific Glycine Rich Peptide	Nodule-specific Glycine Rich Peptide	35.2	not assigned.unknown	no hits & (original description: len=127 strand=- chr=MtrunA17Chr5 gn=MtrunA17Chr5g0438401 type=prot begin=37562138 end=37563045 def=hypothetical protein)
Medtr_v1_038147	MtrunA17_Chr6g0449621	-4.04	-1.45	-1.43	-3.78	-2.23	-0.53	1	1	1	1	0	0	0	0	1	0	3.4	0	0	0	0	0	0	1	0	0	1	1	0	0	0	0	0	1	0	0	1	0	0	0	oleosin kDa-like	oleosin kDa-like	11.4	lipid metabolism.TAG synthesis	(gnl|cdd|65100 : 121.0) no description available & (p29530|oleo1_soybn : 103.0) P24 oleosin isoform A (P89) - Glycine max (Soybean) & (at3g27660 : 101.0) Encodes oleosin4 (Plant Cell, 2006, 18:1961), a protein found in oil bodies, involved in seed lipid accumulation. Functions in freezing tolerance of seeds. Note: also referred to as OLE3 in Plant Journal 2008, 55:798.; oleosin 4 (OLEO4); FUNCTIO…
Medtr_v1_087861	MtrunA17_Chr6g0456381	-0.63	-0.7	-1.82	0	-0.76	-2.05	1	1	1	1	0	0	0	0	1	0	1.37	0	0	0	0	0	0	1	0	0	1	1	0	0	0	0	0	1	0	0	1	0	0	0	proline dehydrogenase	proline dehydrogenase	13.2.2.2	amino acid metabolism.degradation.glutamate family.proline	(at5g38710 : 551.0) Methylenetetrahydrofolate reductase family protein; FUNCTIONS IN: proline dehydrogenase activity; INVOLVED IN: oxidation reduction, proline catabolic process, glutamate biosynthetic process; EXPRESSED IN: 21 plant structures; EXPRESSED DURING: 12 growth stages; CONTAINS InterPro DOMAIN/s: Proline dehydrogenase (InterPro:IPR002872), Proline oxidase (InterPro:IPR015659); BEST Ar…
Medtr_v1_096249	MtrunA17_Chr6g0456391	0	-1.07	-1.26	0	-0.96	-1.1	0	1	1	1	0	0	0	0	1	0	0.96	0	0	0	0	0	0	1	0	0	1	1	0	0	0	0	0	1	0	0	1	0	0	0	proline dehydrogenase	proline dehydrogenase	13.2.2.2	amino acid metabolism.degradation.glutamate family.proline	(at5g38710 : 554.0) Methylenetetrahydrofolate reductase family protein; FUNCTIONS IN: proline dehydrogenase activity; INVOLVED IN: oxidation reduction, proline catabolic process, glutamate biosynthetic process; EXPRESSED IN: 21 plant structures; EXPRESSED DURING: 12 growth stages; CONTAINS InterPro DOMAIN/s: Proline dehydrogenase (InterPro:IPR002872), Proline oxidase (InterPro:IPR015659); BEST Ar…
Medtr_v1_068976	MtrunA17_Chr6g0456701	0	-0.69	-1.39	0.42	0	-0.76	0	1	1	1	0	0	0	0	1	0	0.61	0	0	0	0	0	0	1	0	0	1	1	0	0	0	0	0	1	0	0	1	0	0	0	zinc C3HC4 type (RING finger)	zinc C3HC4 type (RING finger)	29.5.11.4.2	protein.degradation.ubiquitin.E3.RING	(at1g67180 : 292.0) zinc finger (C3HC4-type RING finger) family protein / BRCT domain-containing protein; FUNCTIONS IN: zinc ion binding; LOCATED IN: intracellular; EXPRESSED IN: 17 plant structures; EXPRESSED DURING: 10 growth stages; CONTAINS InterPro DOMAIN/s: Zinc finger, RING-type, conserved site (InterPro:IPR017907), Zinc finger, RING-type (InterPro:IPR001841), Zinc finger, C3HC4 RING-type …
Medtr_v1_038716	MtrunA17_Chr6g0457481	0	0.58	-1.55	0	0	-0.82	0	0	1	1	0	0	0	0	1	0	0.53	0	0	0	0	0	0	1	0	0	1	1	0	0	0	0	0	1	0	0	1	0	0	0	---NA---	---NA---	35.2	not assigned.unknown	no hits & (original description: len=57 strand=- chr=MtrunA17Chr6 gn=MtrunA17Chr6g0457481 type=prot begin=7196538 end=7198589 def=hypothetical protein)
Medtr_v1_068273	MtrunA17_Chr6g0458341	0	-1.24	-1.6	0	-0.79	-2.52	0	1	1	1	0	0	0	0	1	0	2.3	0	0	0	0	0	0	1	0	0	1	1	0	0	0	0	0	1	0	0	1	0	0	0	cystinosin homolog	cystinosin homolog	35.1	not assigned.no ontology	(at5g40670 : 289.0) PQ-loop repeat family protein / transmembrane family protein; FUNCTIONS IN: molecular_function unknown; INVOLVED IN: biological_process unknown; LOCATED IN: plasma membrane, membrane; EXPRESSED IN: 24 plant structures; EXPRESSED DURING: 15 growth stages; CONTAINS InterPro DOMAIN/s: Cystinosin/ERS1p repeat (InterPro:IPR006603), Lysosomal cystine transporter (InterPro:IPR005282)…
Medtr_v1_075442	MtrunA17_Chr6g0465051	0	0	-1.42	0.36	0	0	0	0	1	1	0	0	0	0	1	0	0.68	0.5	0.35	0	0	0	0	1	0	0	1	1	0	0	0	0	0	1	0	0	1	0	0	0	Nodule Cysteine-Rich (NCR) secreted peptide	Nodule Cysteine-Rich (NCR) secreted peptide	35.2	not assigned.unknown	no hits & (original description: len=66 end=14221967 type=prot gn=MtrunA17Chr6g0465051 strand=+ chr=MtrunA17Chr6 begin=14215306 def=Putative Late nodulin)
Medtr_v1_095364	MtrunA17_Chr6g0465121	0	0	-1.01	-0.36	-0.42	-0.99	0	0	1	1	0	0	0	0	1	0	0.75	0	0	0	0	0	0	1	0	0	1	1	0	0	0	0	0	1	0	0	1	0	0	0	uncharacterized oxidoreductase At4g09670-like	uncharacterized oxidoreductase At4g09670-like	35.1	not assigned.no ontology	(at4g09670 : 420.0) Oxidoreductase family protein; FUNCTIONS IN: oxidoreductase activity, binding, catalytic activity; INVOLVED IN: oxidation reduction, metabolic process; LOCATED IN: cellular_component unknown; EXPRESSED IN: 23 plant structures; EXPRESSED DURING: 13 growth stages; CONTAINS InterPro DOMAIN/s: Oxidoreductase, N-terminal (InterPro:IPR000683), Oxidoreductase, C-terminal (InterPro:IP…
Medtr_v1_076939	MtrunA17_Chr6g0475861	0	0	-1.24	0	0	-0.96	0	0	1	1	0	0	0	0	1	0	0.56	0	0	0	0	0	0	1	0	0	1	1	0	0	0	0	0	1	0	0	1	0	0	0	probable L-type lectin-domain containing receptor kinase	probable L-type lectin-domain containing receptor kinase	35.2	not assigned.unknown	no hits & (original description: len=196 begin=30526088 type=prot chr=MtrunA17Chr6 gn=MtrunA17Chr6g0475861 strand=- end=30526678 def=Putative non-specific serine/threonine protein kinase)
Medtr_v1_066754	MtrunA17_Chr6g0484671	-1.18	0	0	-1.68	-2.08	0.77	1	0	0	1	0	0	0	0	1	0	2.66	-1.49	-1.89	0	1	1	1	1	0	0	1	1	0	0	0	0	0	1	0	0	1	0	0	0	Y2K4 dehydrin variant partial	Y2K4 dehydrin variant partial	35.2	not assigned.unknown	no hits & (original description: len=312 type=prot strand=- chr=MtrunA17Chr6 gn=MtrunA17Chr6g0484671 begin=39197123 end=39199166 def=Putative dehydrin)
Medtr_v1_041970	MtrunA17_Chr7g0217601	-1.18	-1.97	-2.33	-1.21	-2.29	-2.57	1	1	1	1	0	0	0	0	1	0	1.05	0	0.42	0	0	0	0	1	0	0	1	1	0	0	0	0	0	1	0	0	1	0	0	0	transmembrane protein, putative	transmembrane protein, putative	35.2	not assigned.unknown	no hits & (original description: len=88 end=3080864 type=prot chr=MtrunA17Chr7 strand=+ gn=MtrunA17Chr7g0217601 begin=3079246 def=hypothetical protein)
Medtr_v1_043323	MtrunA17_Chr7g0233441	0	-0.63	1.27	0	-0.76	-0.27	0	1	0	1	0	0	0	0	1	0	1.12	0	0	0	0	0	0	1	0	0	1	1	0	0	0	0	0	1	0	0	1	0	0	0	basic helix loop helix	basic helix loop helix	27.3.6	RNA.regulation of transcription.bHLH,Basic Helix-Loop-Helix family	(at4g37850 : 95.9) basic helix-loop-helix (bHLH) DNA-binding superfamily protein; FUNCTIONS IN: DNA binding, sequence-specific DNA binding transcription factor activity; INVOLVED IN: regulation of transcription; LOCATED IN: nucleus; CONTAINS InterPro DOMAIN/s: Helix-loop-helix DNA-binding domain (InterPro:IPR001092), Helix-loop-helix DNA-binding (InterPro:IPR011598); BEST Arabidopsis thaliana pro…
Medtr_v1_074500	MtrunA17_Chr7g0233651	0	0	-3.62	0	0	-3.68	0	0	1	1	0	0	0	0	1	0	0.62	0	0	0	0	0	0	1	0	0	1	1	0	0	0	0	0	1	0	0	1	0	0	0	cell division cycle cofactor of APC complex-like	cell division cycle cofactor of APC complex-like	33.99	development.unspecified	(at4g33270 : 531.0) putative cdc20 protein (CDC20.1); CDC20.1; CONTAINS InterPro DOMAIN/s: WD40 repeat 2 (InterPro:IPR019782), WD40 repeat-like-containing domain (InterPro:IPR011046), WD40 repeat, conserved site (InterPro:IPR019775), WD40-repeat-containing domain (InterPro:IPR017986), WD40/YVTN repeat-like-containing domain (InterPro:IPR015943), WD40 repeat (InterPro:IPR001680), WD40 repeat, subg…
Medtr_v1_043646	MtrunA17_Chr7g0237591	0	0	-2.46	0	0	-2.34	0	0	1	1	0	0	0	0	1	0	0.74	0	0	0	0	0	0	1	0	0	1	1	0	0	0	0	0	1	0	0	1	0	0	0	hypothetical protein MTR_7g058970	hypothetical protein MTR_7g058970	35.2	not assigned.unknown	(at5g35732 : 81.6) unknown protein; BEST Arabidopsis thaliana protein match is: unknown protein (TAIR:AT2G04795.1); Has 35333 Blast hits to 34131 proteins in 2444 species: Archae - 798; Bacteria - 22429; Metazoa - 974; Fungi - 991; Plants - 531; Viruses - 0; Other Eukaryotes - 9610 (source: NCBI BLink). & (reliability: 163.2) & (original description: len=111 strand=- chr=MtrunA17Chr7 gn=MtrunA17C…
Medtr_v1_044487	MtrunA17_Chr7g0246901	0	-2.06	0	0	-3.46	-0.42	0	1	0	1	0	0	0	0	1	0	0.66	0	0	0	0	0	0	1	0	0	1	1	0	0	0	0	0	1	0	0	1	0	0	0	SPX domain-containing membrane At4g22990-like isoform X1	SPX domain-containing membrane At4g22990-like isoform X1	35.1	not assigned.no ontology	(at4g22990 : 880.0) Major Facilitator Superfamily with SPX (SYG1/Pho81/XPR1) domain-containing protein; FUNCTIONS IN: molecular_function unknown; INVOLVED IN: transmembrane transport; LOCATED IN: cellular_component unknown; CONTAINS InterPro DOMAIN/s: SPX, N-terminal (InterPro:IPR004331), Major facilitator superfamily MFS-1 (InterPro:IPR011701), Major facilitator superfamily, general substrate tr…
Medtr_v1_074444	MtrunA17_Chr7g0248061	0	0	-2	-0.5	0	-1.85	0	0	1	1	0	0	0	0	1	0	0.74	0	0	0	0	0	0	1	0	0	1	1	0	0	0	0	0	1	0	0	1	0	0	0	E3 ubiquitin- ligase At3g02290-like	E3 ubiquitin- ligase At3g02290-like	29.5.11.4.2	protein.degradation.ubiquitin.E3.RING	(at4g00335 : 201.0) RING-H2 finger B1A (RHB1A); FUNCTIONS IN: zinc ion binding; EXPRESSED IN: 22 plant structures; EXPRESSED DURING: 13 growth stages; CONTAINS InterPro DOMAIN/s: Zinc finger, RING-type (InterPro:IPR001841), Zinc finger, C3HC4 RING-type (InterPro:IPR018957); BEST Arabidopsis thaliana protein match is: RING/U-box superfamily protein (TAIR:AT5G41350.1); Has 35333 Blast hits to 34131…
Medtr_v1_044786	MtrunA17_Chr7g0249331	-2.55	-0.88	-1.6	-2.11	-1.82	-1.88	1	1	1	1	0	0	0	0	1	0	3.99	0	0	0	0	0	0	1	0	0	1	1	0	0	0	0	0	1	0	0	1	0	0	0	adipose-regulatory (seipin)	adipose-regulatory (seipin)	35.2	not assigned.unknown	(at5g16460 : 266.0) Putative adipose-regulatory protein (Seipin); CONTAINS InterPro DOMAIN/s: Adipose-regulatory protein, Seipin (InterPro:IPR009617); BEST Arabidopsis thaliana protein match is: Putative adipose-regulatory protein (Seipin) (TAIR:AT2G34380.1); Has 1807 Blast hits to 1807 proteins in 277 species: Archae - 0; Bacteria - 0; Metazoa - 736; Fungi - 347; Plants - 385; Viruses - 0; Other…
Medtr_v1_045278	MtrunA17_Chr7g0253851	-3.74	-3.33	-3.9	-3.93	-4.59	-4.44	1	1	1	1	0	0	0	0	1	0	4.56	0	0	0	0	0	0	1	0	0	1	1	0	0	0	0	0	1	0	0	1	0	0	0	DUF639 family	DUF639 family	35.2	not assigned.unknown	(at2g21720 : 740.0) Plant protein of unknown function (DUF639); CONTAINS InterPro DOMAIN/s: Protein of unknown function DUF639 (InterPro:IPR006927); BEST Arabidopsis thaliana protein match is: Plant protein of unknown function (DUF639) (TAIR:AT5G23390.1); Has 146 Blast hits to 143 proteins in 14 species: Archae - 0; Bacteria - 4; Metazoa - 0; Fungi - 0; Plants - 142; Viruses - 0; Other Eukaryotes…
Medtr_v1_077157	MtrunA17_Chr7g0257731	0.56	0	-2.42	0	0.38	-2.93	0	0	1	1	0	0	0	0	1	0	0.86	-0.9	0	0	1	0	1	1	0	0	1	1	0	0	0	0	0	1	0	0	1	0	0	0	probable galactinol--sucrose galactosyltransferase 2	probable galactinol--sucrose galactosyltransferase 2	3.1.2.2	minor CHO metabolism.raffinose family.raffinose synthases.putative	(at3g57520 : 1010.0) seed imbibition 2 (SIP2); CONTAINS InterPro DOMAIN/s: Glycoside hydrolase, catalytic core (InterPro:IPR017853), Raffinose synthase (InterPro:IPR008811); BEST Arabidopsis thaliana protein match is: seed imbibition 1 (TAIR:AT1G55740.1); Has 35333 Blast hits to 34131 proteins in 2444 species: Archae - 798; Bacteria - 22429; Metazoa - 974; Fungi - 991; Plants - 531; Viruses - 0; …
Medtr_v1_045825	MtrunA17_Chr7g0258631	-2.06	-1.86	0	-2.2	-1.98	0.62	1	1	0	1	0	0	0	0	1	0	2.43	-0.95	-1.78	0	1	1	1	1	0	0	1	1	0	0	0	0	0	1	0	0	1	0	0	1	seed maturation LEA 4	seed maturation LEA 4	35.2	not assigned.unknown	no hits & (original description: len=101 begin=43854527 type=prot chr=MtrunA17Chr7 strand=- gn=MtrunA17Chr7g0258631 end=43855972 def=Putative Late embryogenesis abundant protein, LEA-25/LEA-D113)
Medtr_v1_046333	MtrunA17_Chr7g0266041	0.66	0	-1.26	0.51	1.26	-1.87	0	0	1	1	1	0	0	1	1	0	0.97	0	0	0	0	0	0	1	0	0	1	1	0	0	0	0	0	1	0	0	1	0	0	0	bZIP transcription factor	bZIP transcription factor	27.3.35	RNA.regulation of transcription.bZIP transcription factor family	(at1g19490 : 136.0) Basic-leucine zipper (bZIP) transcription factor family protein; FUNCTIONS IN: DNA binding, sequence-specific DNA binding transcription factor activity; INVOLVED IN: regulation of transcription, DNA-dependent; LOCATED IN: chloroplast; CONTAINS InterPro DOMAIN/s: Basic-leucine zipper (bZIP) transcription factor (InterPro:IPR004827), bZIP transcription factor, bZIP-1 (InterPro:I…
Medtr_v1_070013	MtrunA17_Chr7g0268091	0	-0.8	0	-0.82	0	0.48	0	1	0	1	0	0	0	0	1	0	0.54	0	0	0	0	0	0	1	0	0	1	1	0	0	0	0	0	1	0	0	1	0	0	0	probable carboxylesterase 15	probable carboxylesterase 15	35.1	not assigned.no ontology	(at5g06570 : 355.0) alpha/beta-Hydrolases superfamily protein; FUNCTIONS IN: hydrolase activity; INVOLVED IN: metabolic process; LOCATED IN: cellular_component unknown; EXPRESSED IN: 6 plant structures; EXPRESSED DURING: petal differentiation and expansion stage; CONTAINS InterPro DOMAIN/s: Alpha/beta hydrolase fold-3 (InterPro:IPR013094); BEST Arabidopsis thaliana protein match is: carboxyestera…
Medtr_v1_046515	MtrunA17_Chr7g0269951	0	0	-1.18	0	0.45	-1.62	0	0	1	1	0	0	0	0	1	0	0.6	0	0	0	0	0	0	1	0	0	1	1	0	0	0	0	0	1	0	0	1	0	0	0	ocs element-binding factor 1	ocs element-binding factor 1	35.2	not assigned.unknown	no hits & (original description: len=137 type=prot gn=MtrunA17Chr7g0269951 chr=MtrunA17Chr7 strand=+ begin=51810406 end=51811390 def=Putative transcription factor bZIP family)
Medtr_v1_046552	MtrunA17_Chr7g0270281	0	-0.63	0	-0.41	-1.24	0	0	1	0	1	0	0	0	0	1	0	1.14	-0.95	0	0	1	0	1	1	0	0	1	1	0	0	0	0	0	1	0	0	1	0	0	0	galactinol synthase 1	galactinol synthase 1	3.1.1.1	minor CHO metabolism.raffinose family.galactinol synthases.known	(at2g47180 : 550.0) galactinol synthase 1 (GolS1); FUNCTIONS IN: transferase activity, transferring hexosyl groups, transferase activity, transferring glycosyl groups; INVOLVED IN: response to high light intensity, carbohydrate biosynthetic process, response to hydrogen peroxide, response to heat; LOCATED IN: cellular_component unknown; EXPRESSED IN: 19 plant structures; EXPRESSED DURING: 11 grow…
Medtr_v1_046627	MtrunA17_Chr7g0270851	-0.63	-1	0	0	-0.9	1.11	1	1	0	1	0	0	0	0	1	0	0.87	0	0	0	0	0	0	1	0	0	1	1	0	0	0	0	0	1	0	0	1	0	0	0	auxin-responsive IAA30	auxin-responsive IAA30	27.3.40	RNA.regulation of transcription.Aux/IAA family	(at2g46990 : 126.0) Encodes a member of the Aux/IAA family of proteins implicated in auxin signaling. IAA20 lacks the conserved degron (domain II) found in many family members, and IAA20 fusion proteins are stable in Arabidopsis seedlings. IAA20 transcripts are induced by auxin treatment, and overexpression of IAA20 leads to defects in gravitropism, root development, root meristem maintenance, et…
Medtr_v1_088743	MtrunA17_Chr7g0271581	-1.31	0	0	-0.69	0	2.02	1	0	0	1	0	0	0	0	1	0	2	0	0	0	0	0	0	1	0	0	1	1	0	0	0	0	0	1	0	0	1	0	0	0	galactinol synthase	galactinol synthase	3.1.1.2	minor CHO metabolism.raffinose family.galactinol synthases.putative	(at1g56600 : 506.0) galactinol synthase 2 (GolS2); CONTAINS InterPro DOMAIN/s: Glycosyl transferase, family 8 (InterPro:IPR002495); BEST Arabidopsis thaliana protein match is: galactinol synthase 3 (TAIR:AT1G09350.1); Has 1296 Blast hits to 1295 proteins in 304 species: Archae - 0; Bacteria - 134; Metazoa - 258; Fungi - 290; Plants - 471; Viruses - 73; Other Eukaryotes - 70 (source: NCBI BLink). …
Medtr_v1_046781	MtrunA17_Chr7g0272571	0	0	-1.92	0	0	-1.78	0	0	1	1	0	0	0	0	1	0	0.63	0	0	0	0	0	0	1	0	0	1	1	0	0	0	0	0	1	0	0	1	0	0	0	heavy metal transport detoxification superfamily	heavy metal transport detoxification superfamily	35.2	not assigned.unknown	no hits & (original description: len=365 type=prot chr=MtrunA17Chr7 gn=MtrunA17Chr7g0272571 strand=- begin=53588865 end=53590532 def=Putative heavy metal-associated domain, HMA)
Medtr_v1_046830	MtrunA17_Chr7g0272941	-0.89	-0.57	0	-0.69	-0.57	0.51	1	1	0	1	0	0	0	0	1	0	3.59	0	0	0	0	0	0	1	0	0	1	1	0	0	0	0	0	1	0	0	1	0	0	1	uncharacterized GPI-anchored At5g19250-like	uncharacterized GPI-anchored At5g19250-like	35.2	not assigned.unknown	(at1g54860 : 130.0) Glycoprotein membrane precursor GPI-anchored; BEST Arabidopsis thaliana protein match is: Glycoprotein membrane precursor GPI-anchored (TAIR:AT3G06035.1); Has 83 Blast hits to 82 proteins in 14 species: Archae - 0; Bacteria - 0; Metazoa - 0; Fungi - 0; Plants - 83; Viruses - 0; Other Eukaryotes - 0 (source: NCBI BLink). & (reliability: 260.0) & (original description: len=195 s…
Medtr_v1_046831	MtrunA17_Chr7g0272961	-2.48	-1.14	0	-2.72	-1.42	1.07	1	1	0	1	0	0	0	0	1	0	5.03	0	0	0	0	0	0	1	0	0	1	1	0	0	0	0	0	1	0	0	1	0	0	1	NAD(P)-binding rossmann-fold	NAD(P)-binding rossmann-fold	26.22	misc.short chain dehydrogenase/reductase (SDR)	(at1g54870 : 472.0) NAD(P)-binding Rossmann-fold superfamily protein; FUNCTIONS IN: oxidoreductase activity, binding, catalytic activity; INVOLVED IN: oxidation reduction, metabolic process; LOCATED IN: chloroplast; EXPRESSED IN: 8 plant structures; EXPRESSED DURING: M germinated pollen stage, 4 anthesis, petal differentiation and expansion stage; CONTAINS InterPro DOMAIN/s: Short-chain dehydroge…
Medtr_v1_046887	MtrunA17_Chr7g0273561	-1.71	-1.74	0	-2.13	-2.99	0.76	1	1	0	1	0	0	0	0	1	0	0.7	0	0	0	0	0	0	1	0	0	1	1	0	0	0	0	0	1	0	0	1	0	0	0	hypothetical protein MTR_7g114230	hypothetical protein MTR_7g114230	35.2	not assigned.unknown	no hits & (original description: len=119 chr=MtrunA17Chr7 gn=MtrunA17Chr7g0273561 strand=- type=prot begin=54162912 end=54163271 def=hypothetical protein)
Medtr_v1_048273	MtrunA17_Chr8g0334451	0	-0.57	-0.82	0	-0.37	-1.07	0	1	1	1	0	0	0	0	1	0	0.64	0	0	0	0	0	0	1	0	0	1	1	0	0	0	0	0	1	0	0	1	0	0	0	RNA-binding KH domain	RNA-binding KH domain	27.4	RNA.RNA binding	(at2g38610 : 371.0) RNA-binding KH domain-containing protein; FUNCTIONS IN: RNA binding, nucleic acid binding; INVOLVED IN: biological_process unknown; LOCATED IN: cellular_component unknown; EXPRESSED IN: 23 plant structures; EXPRESSED DURING: 13 growth stages; CONTAINS InterPro DOMAIN/s: K Homology (InterPro:IPR004087), K Homology, type 1, subgroup (InterPro:IPR018111); BEST Arabidopsis thalian…
Medtr_v1_000722	MtrunA17_Chr8g0338001	0	-0.69	0	-0.47	-0.42	0.41	0	1	0	1	0	0	0	0	1	0	0.78	0	-0.44	0	0	0	0	1	0	0	1	1	0	0	0	0	0	1	0	0	1	0	0	0	peptidyl-prolyl cis-trans isomerase FKBP65	peptidyl-prolyl cis-trans isomerase FKBP65	31.3.1	cell.cycle.peptidylprolyl isomerase	(at3g25230 : 377.0) Encodes a a high molecular weight member of the FK506 binding protein (FKBP) family. It has three FKBP12-like domains, tetratricopeptide repeats, and a putative calmodulin binding domain. Modulates thermotolerance by interacting with HSP90.1 and affecting the accumulation of HsfA2-regulated sHSPs.; rotamase FKBP 1 (ROF1); CONTAINS InterPro DOMAIN/s: Tetratricopeptide TPR-1 (In…
Medtr_v1_001092	MtrunA17_Chr8g0338001	0	-0.98	0	-0.43	-0.54	0	0	1	0	1	0	0	0	0	1	0	0.65	0	0	0	0	0	0	1	0	0	1	1	0	0	0	0	0	1	0	0	1	0	0	0	peptidyl-prolyl cis-trans isomerase FKBP65	peptidyl-prolyl cis-trans isomerase FKBP65	31.3.1	cell.cycle.peptidylprolyl isomerase	(at3g25230 : 377.0) Encodes a a high molecular weight member of the FK506 binding protein (FKBP) family. It has three FKBP12-like domains, tetratricopeptide repeats, and a putative calmodulin binding domain. Modulates thermotolerance by interacting with HSP90.1 and affecting the accumulation of HsfA2-regulated sHSPs.; rotamase FKBP 1 (ROF1); CONTAINS InterPro DOMAIN/s: Tetratricopeptide TPR-1 (In…
Medtr_v1_083664	MtrunA17_Chr8g0341281	-1.41	-0.77	-2.45	-1.81	-0.49	-2.73	1	1	1	1	0	0	0	0	1	0	1.14	0	0	0	0	0	0	1	0	0	1	1	0	0	0	0	0	1	0	0	1	0	0	0	myo-inositol oxygenase	myo-inositol oxygenase	3.4.4	minor CHO metabolism.myo-inositol.myo inositol oxygenases	(at1g14520 : 484.0) Encodes MIOX1. Belongs to myo-inositol oxygenase gene family.; myo-inositol oxygenase 1 (MIOX1); FUNCTIONS IN: inositol oxygenase activity, oxidoreductase activity; INVOLVED IN: syncytium formation; LOCATED IN: cytoplasm; EXPRESSED IN: 6 plant structures; CONTAINS InterPro DOMAIN/s: Protein of unknown function DUF706 (InterPro:IPR007828); BEST Arabidopsis thaliana protein matc…
Medtr_v1_077391	MtrunA17_Chr8g0345831	-0.6	-0.96	-3.18	0	-1.3	-3.67	1	1	1	1	0	0	0	0	1	0	1.34	0	0	0	0	0	0	1	0	0	1	1	0	0	0	0	0	1	0	0	1	0	0	0	flavonol synthase flavanone 3-hydroxylase-like	flavonol synthase flavanone 3-hydroxylase-like	16.8.3	secondary metabolism.flavonoids.dihydroflavonols	(at4g10490 : 432.0) 2-oxoglutarate (2OG) and Fe(II)-dependent oxygenase superfamily protein; FUNCTIONS IN: oxidoreductase activity, acting on paired donors, with incorporation or reduction of molecular oxygen, 2-oxoglutarate as one donor, and incorporation of one atom each of oxygen into both donors, oxidoreductase activity; INVOLVED IN: secondary metabolic process; LOCATED IN: cellular_component…
Medtr_v1_081048	MtrunA17_Chr8g0348071	0	0	-2.03	0	0	-2.82	0	0	1	1	0	0	0	0	1	0	0.85	0	0	0	0	0	0	1	0	0	1	1	0	0	0	0	0	1	0	0	1	0	0	0	hydrolyzing O-glycosyl compounds hydrolase	hydrolyzing O-glycosyl compounds hydrolase	26.3.5	misc.gluco-, galacto- and mannosidases.glycosyl hydrolase family 5	(at1g13130 : 419.0) Cellulase (glycosyl hydrolase family 5) protein; FUNCTIONS IN: cation binding, hydrolase activity, hydrolyzing O-glycosyl compounds, catalytic activity; INVOLVED IN: carbohydrate metabolic process; LOCATED IN: endomembrane system; EXPRESSED IN: 8 plant structures; EXPRESSED DURING: 4 anthesis, C globular stage, F mature embryo stage, petal differentiation and expansion stage, …
Medtr_v1_079664	MtrunA17_Chr8g0348171	-1.33	-0.7	0	-0.84	-3.14	-0.98	1	1	0	1	0	0	0	0	1	0	2.98	0	0	0	0	0	0	1	0	0	1	1	0	0	0	0	0	1	0	0	1	0	0	0	desiccation protectant Lea14 homolog	desiccation protectant Lea14 homolog	33.2	development.late embryogenesis abundant	(p46519|lea14_soybn : 237.0) Desiccation protectant protein Lea14 homolog - Glycine max (Soybean) & (gnl|cdd|66818 : 225.0) no description available & (at1g01470 : 194.0) Encodes late-embryogenesis abundant protein whose mRNA levels are induced in response to wounding and light stress. Might be involved in protection against dessication.; LATE EMBRYOGENESIS ABUNDANT 14 (LEA14); CONTAINS InterPro …
Medtr_v1_003183	MtrunA17_Chr8g0352201	-2.5	-1.11	-1.17	-1.88	-1.68	-1.55	1	1	1	1	0	0	0	0	1	0	3.16	0	0	0	0	0	0	1	0	0	1	1	0	0	0	0	0	1	0	0	1	0	0	0	hypothetical protein MTR_8g037205	hypothetical protein MTR_8g037205	35.2	not assigned.unknown	no hits & (original description: len=135 end=14132286 type=prot strand=- chr=MtrunA17Chr8 gn=MtrunA17Chr8g0352201 begin=14131368 def=hypothetical protein)
Medtr_v1_076531	MtrunA17_Chr8g0352961	-0.65	0	0	0	0	-0.43	1	0	0	1	0	0	0	0	1	0	0.59	0	0	0	0	0	0	1	0	0	1	1	0	0	0	0	0	1	0	0	1	0	0	0	DUF3883 domain	DUF3883 domain	35.2	not assigned.unknown	no hits & (original description: len=311 end=14754967 begin=14751844 type=prot chr=MtrunA17Chr8 strand=- gn=MtrunA17Chr8g0352961 def=hypothetical protein)
Medtr_v1_088327	MtrunA17_Chr8g0352971	0	0.75	-1.57	1.01	0.76	-0.96	0	0	1	1	0	1	0	1	1	0	0.77	0	0	0	0	0	0	1	0	0	1	1	0	0	0	0	0	1	0	0	1	0	0	0	peptidyl-prolyl cis-trans isomerase FKBP62	peptidyl-prolyl cis-trans isomerase FKBP62	31.3.1	cell.cycle.peptidylprolyl isomerase	(at3g25230 : 473.0) Encodes a a high molecular weight member of the FK506 binding protein (FKBP) family. It has three FKBP12-like domains, tetratricopeptide repeats, and a putative calmodulin binding domain. Modulates thermotolerance by interacting with HSP90.1 and affecting the accumulation of HsfA2-regulated sHSPs.; rotamase FKBP 1 (ROF1); CONTAINS InterPro DOMAIN/s: Tetratricopeptide TPR-1 (In…
Medtr_v1_068552	MtrunA17_Chr8g0354911	0	-0.95	0	0	-1.11	1.22	0	1	0	1	0	0	0	0	1	0	0.63	0	0	0	0	0	0	1	0	0	1	1	0	0	0	0	0	1	0	0	1	0	0	0	probable pectinesterase pectinesterase inhibitor 47	probable pectinesterase pectinesterase inhibitor 47	10.8.99	cell wall.pectin*esterases.misc	(at5g04970 : 620.0) Plant invertase/pectin methylesterase inhibitor superfamily; FUNCTIONS IN: enzyme inhibitor activity, pectinesterase activity; INVOLVED IN: cell wall modification; LOCATED IN: cell wall; EXPRESSED IN: flower, root; CONTAINS InterPro DOMAIN/s: Pectinesterase, active site (InterPro:IPR018040), Pectin lyase fold/virulence factor (InterPro:IPR011050), Pectinesterase, catalytic (In…
Medtr_v1_054305	MtrunA17_Chr8g0355431	0	0	-1.4	0.41	0	-0.88	0	0	1	1	0	0	0	0	1	0	0.93	0	0	0	0	0	0	1	0	0	1	1	0	0	0	0	0	1	0	0	1	0	0	0	Ulp1 protease carboxy-terminal domain	Ulp1 protease carboxy-terminal domain	35.2	not assigned.unknown	no hits & (original description: len=270 type=prot gn=MtrunA17Chr8g0355431 chr=MtrunA17Chr8 strand=- begin=17031072 end=17031991 def=hypothetical protein)
Medtr_v1_003476	MtrunA17_Chr8g0356141	-1.16	0	0	0	0	1.34	1	0	0	1	0	0	0	0	1	0	0.79	0	0	0	0	0	0	1	0	0	1	1	0	0	0	0	0	1	0	0	1	0	0	0	DYAD	DYAD	31.3	cell.cycle	(at5g51330 : 331.0) Encodes novel protein involved in sister chromatid cohesion and meiotic chromosome organization during both male and female meiosis. Gene has two alternate transcripts which produce two similar proteins, one 57 aa shorter than the other.; SWITCH1 (SWI1); FUNCTIONS IN: phospholipase C activity; INVOLVED IN: female meiosis sister chromatid cohesion, male meiosis sister chromatid…
Medtr_v1_070542	MtrunA17_Chr8g0358571	0	0	-1.64	0	0	-2.41	0	0	1	1	0	0	0	0	1	0	0.84	0	0	0	0	0	0	1	0	0	1	1	0	0	0	0	0	1	0	0	1	0	0	0	Ulp1 protease carboxy-terminal domain	Ulp1 protease carboxy-terminal domain	35.2	not assigned.unknown	no hits & (original description: len=198 end=21068698 begin=21038132 type=prot strand=- chr=MtrunA17Chr8 gn=MtrunA17Chr8g0358571 def=hypothetical protein)
Medtr_v1_083540	MtrunA17_Chr8g0358941	0	0	-1.64	0.64	0	-2.28	0	0	1	1	0	0	0	0	1	0	1.35	0	0	0	0	0	0	1	0	0	1	1	0	0	0	0	0	1	0	0	1	0	0	0	Gibberellin 2-beta-dioxygenase 1	Gibberellin 2-beta-dioxygenase 1	17.6.1.13	hormone metabolism.gibberelin.synthesis-degradation.GA2 oxidase	(q9sq80|g2ox1_pea : 464.0) Gibberellin 2-beta-dioxygenase 1 (EC 1.14.11.13) (Gibberellin 2-beta-hydroxylase 1) (Gibberellin 2-oxidase 1) (GA 2-oxidase 1) (Protein SLENDER) - Pisum sativum (Garden pea) & (at1g78440 : 378.0) Encodes a gibberellin 2-oxidase that acts on C19 gibberellins.; Arabidopsis thaliana gibberellin 2-oxidase 1 (ATGA2OX1); CONTAINS InterPro DOMAIN/s: Isopenicillin N synthase (I…
Medtr_v1_050083	MtrunA17_Chr8g0360291	0	-1.33	0	-0.87	-1.63	1.22	0	1	0	1	0	0	0	0	1	0	1.02	0	0	0	0	0	0	1	0	0	1	1	0	0	0	0	0	1	0	0	1	0	0	0	yippee family zinc-binding	yippee family zinc-binding	35.1	not assigned.no ontology	(at5g53940 : 180.0) Yippee family putative zinc-binding protein; CONTAINS InterPro DOMAIN/s: Yippee-like protein (InterPro:IPR004910); BEST Arabidopsis thaliana protein match is: Yippee family putative zinc-binding protein (TAIR:AT2G40110.1); Has 1807 Blast hits to 1807 proteins in 277 species: Archae - 0; Bacteria - 0; Metazoa - 736; Fungi - 347; Plants - 385; Viruses - 0; Other Eukaryotes - 339…
Medtr_v1_073570	MtrunA17_Chr8g0360351	-0.5	-1.09	0	-0.66	-1.57	-0.54	0	1	0	1	0	0	0	0	1	0	0.58	0	0	0	0	0	0	1	0	0	1	1	0	0	0	0	0	1	0	0	1	0	0	0	probable phosphatase 2C 39	probable phosphatase 2C 39	29.4	protein.postranslational modification	(at3g15260 : 417.0) Protein phosphatase 2C family protein; FUNCTIONS IN: protein serine/threonine phosphatase activity, catalytic activity; EXPRESSED IN: 23 plant structures; EXPRESSED DURING: 14 growth stages; CONTAINS InterPro DOMAIN/s: Protein phosphatase 2C-related (InterPro:IPR001932), Protein phosphatase 2C (InterPro:IPR015655), Protein phosphatase 2C, N-terminal (InterPro:IPR014045); BEST …
Medtr_v1_095126	MtrunA17_Chr8g0361241	0	0	-2.14	0	0	-1.29	0	0	1	1	0	0	0	0	1	0	0.79	0	0	0	0	0	0	1	0	0	1	1	0	0	0	0	0	1	0	0	1	0	0	0	F-box RNI superfamily	F-box RNI superfamily	35.2	not assigned.unknown	no hits & (original description: len=298 strand=- gn=MtrunA17Chr8g0361241 chr=MtrunA17Chr8 type=prot begin=25521514 end=25523779 def=Putative F-box domain, leucine-rich repeat domain, L domain-containing protein)
Medtr_v1_088425	MtrunA17_Chr8g0361351	0	0	-1.46	0	0	-0.82	0	0	1	1	0	0	0	0	1	0	0.59	0	0	0	0	0	0	1	0	0	1	1	0	0	0	0	0	1	0	0	1	0	0	0	F-box FBD LRR-repeat At1g78750-like	F-box FBD LRR-repeat At1g78750-like	35.2	not assigned.unknown	no hits & (original description: len=369 end=25658026 begin=25656767 type=prot gn=MtrunA17Chr8g0361351 chr=MtrunA17Chr8 strand=+ def=Putative F-box domain, leucine-rich repeat domain, L domain-containing protein)
Medtr_v1_095950	MtrunA17_Chr8g0362831	0	0	-1.77	0	0	-1.57	0	0	1	1	0	0	0	0	1	0	0.76	0	0	0	0	0	0	1	0	0	1	1	0	0	0	0	0	1	0	0	1	0	0	0	TMV resistance N-like	TMV resistance N-like	20.1.7	stress.biotic.PR-proteins	(at5g36930 : 157.0) Disease resistance protein (TIR-NBS-LRR class) family; FUNCTIONS IN: transmembrane receptor activity, ATP binding; INVOLVED IN: signal transduction, defense response, apoptosis, innate immune response; LOCATED IN: intrinsic to membrane; EXPRESSED IN: 19 plant structures; EXPRESSED DURING: 13 growth stages; CONTAINS InterPro DOMAIN/s: NB-ARC (InterPro:IPR002182), Toll-Interleuk…
Medtr_v1_050721	MtrunA17_Chr8g0370901	0	-0.79	0	-0.38	-3.09	-1.2	0	1	0	1	0	0	0	0	1	0	1.51	-0.68	0	0	1	0	1	1	0	0	1	1	0	0	0	0	0	1	0	0	1	0	0	0	DUF241 domain	DUF241 domain	35.2	not assigned.unknown	(at4g35690 : 154.0) Arabidopsis protein of unknown function (DUF241); CONTAINS InterPro DOMAIN/s: Protein of unknown function DUF241, plant (InterPro:IPR004320); BEST Arabidopsis thaliana protein match is: Arabidopsis protein of unknown function (DUF241) (TAIR:AT4G35710.1); Has 1807 Blast hits to 1807 proteins in 277 species: Archae - 0; Bacteria - 0; Metazoa - 736; Fungi - 347; Plants - 385; Vir…
Medtr_v1_071621	MtrunA17_Chr8g0377111	0	0	-1.18	0	0	-1.34	0	0	1	1	0	0	0	0	1	0	0.58	0	0	0	0	0	0	1	0	0	1	1	0	0	0	0	0	1	0	0	1	0	0	0	pre-mRNA splicing factor ATP-dependent RNA helicase	pre-mRNA splicing factor ATP-dependent RNA helicase	27.1.2	RNA.processing.RNA helicase	(at1g27900 : 1031.0) RNA helicase family protein; FUNCTIONS IN: in 7 functions; INVOLVED IN: biological_process unknown; LOCATED IN: cellular_component unknown; EXPRESSED IN: 23 plant structures; EXPRESSED DURING: 13 growth stages; CONTAINS InterPro DOMAIN/s: Helicase-associated domain (InterPro:IPR007502), ATPase, AAA+ type, core (InterPro:IPR003593), DNA/RNA helicase, DEAD/DEAH box type, N-term…
Medtr_v1_051503	MtrunA17_Chr8g0381091	0	-0.61	0	0	-0.58	0	0	1	0	1	0	0	0	0	1	0	0.92	0	0	0	0	0	0	1	0	0	1	1	0	0	0	0	0	1	0	0	1	0	0	0	kinase PINOID-like	kinase PINOID-like	29.4	protein.postranslational modification	(at2g34650 : 499.0) Encodes a protein serine/threonine kinase that may act as a positive regulator of cellular auxin efflux, as a a binary switch for PIN polarity, and as a negative regulator of auxin signaling. Recessive mutants exhibit similar phenotypes as pin-formed mutants in flowers and inflorescence but distinct phenotypes in cotyledons and leaves. Expressed in the vascular tissue proximal…
Medtr_v1_086378	MtrunA17_Chr8g0382121	-0.53	0	0	-0.32	-0.43	0	1	0	0	1	0	0	0	0	1	0	0.77	0	0	0	0	0	0	1	0	0	1	1	0	0	0	0	0	1	0	0	1	0	0	0	zinc finger STOP1 homolog	zinc finger STOP1 homolog	27.3.11	RNA.regulation of transcription.C2H2 zinc finger family	(at1g34370 : 209.0) Encodes a putative nuclear Cys(2)His(2)-type zinc finger protein involved in H+ and Al3+ rhizotoxicity. In mutants exposed to aluminum stress, there is no induction of AtALMT1, an malate transporter known to be involved in the mediation of aluminum toxicity.; sensitive to proton rhizotoxicity 1 (STOP1); CONTAINS InterPro DOMAIN/s: Zinc finger, C2H2-like (InterPro:IPR015880), Z…
Medtr_v1_051782	MtrunA17_Chr8g0384701	-3.01	-1.69	0	-3.52	-2.92	0.47	1	1	0	1	0	0	0	0	1	0	3.62	0	0	0	0	0	0	1	0	0	1	1	0	0	0	0	0	1	0	0	1	0	0	1	transmembrane protein, putative	transmembrane protein, putative	35.2	not assigned.unknown	(at1g27990 : 271.0) unknown protein; BEST Arabidopsis thaliana protein match is: unknown protein (TAIR:AT5G52420.1); Has 86 Blast hits to 86 proteins in 15 species: Archae - 0; Bacteria - 0; Metazoa - 0; Fungi - 0; Plants - 84; Viruses - 0; Other Eukaryotes - 2 (source: NCBI BLink). & (reliability: 542.0) & (original description: len=262 end=43608053 begin=43606189 chr=MtrunA17Chr8 strand=- gn=Mt…
Medtr_v1_087641	MtrunA17_Chr8g0385581	-0.69	0	0	-1.24	0	0	1	0	0	1	0	0	0	0	1	0	0.53	0	0	0	0	0	0	1	0	0	1	1	0	0	0	0	0	1	0	0	1	0	0	0	(+)-neomenthol dehydrogenase	(+)-neomenthol dehydrogenase	26.22	misc.short chain dehydrogenase/reductase (SDR)	(at5g51030 : 411.0) NAD(P)-binding Rossmann-fold superfamily protein; FUNCTIONS IN: oxidoreductase activity, binding, catalytic activity; INVOLVED IN: oxidation reduction, metabolic process; LOCATED IN: cellular_component unknown; EXPRESSED IN: 9 plant structures; EXPRESSED DURING: L mature pollen stage, M germinated pollen stage, 4 anthesis, petal differentiation and expansion stage; CONTAINS In…
Medtr_v1_076186	MtrunA17_Chr8g0386201	-2.26	-0.92	0	-1.59	-1.24	0	1	1	0	1	0	0	0	0	1	0	1.83	0	0	0	0	0	0	1	0	0	1	1	0	0	0	0	0	1	0	0	1	0	0	0	11-beta-hydroxysteroid dehydrogenase 1B-like	11-beta-hydroxysteroid dehydrogenase 1B-like	26.22	misc.short chain dehydrogenase/reductase (SDR)	(at5g50700 : 395.0) Encodes a hydroxysteroid dehydrogenase HSD1. Two copies of HSD1 (At5g50600 and At5g50700) exist in the Arabidopsis genome as a result of an exact 33-kb duplication on chromosome 5 encompassing seven genes. There are five homologs of HSD1 in Arabidopsis (HSD2-At3g47350, HSD3-At3g47360, HSD4-At5g50590, HSD4-At5g50690 and HSD6-At5g50770; HSD4 has two copies due to the same gene d…
Medtr_v1_068693	MtrunA17_Chr8g0386321	0	0	-1	0	1.02	-1.17	0	0	1	1	0	0	0	0	1	0	0.77	0	0	0	0	0	0	1	0	0	1	1	0	0	0	0	0	1	0	0	1	0	0	0	BON1-associated 2-like	BON1-associated 2-like	35.2	not assigned.unknown	no hits & (original description: len=154 begin=44789798 type=prot chr=MtrunA17Chr8 gn=MtrunA17Chr8g0386321 strand=- end=44791038 def=Putative C2 domain-containing protein)
Medtr_v1_051144	MtrunA17_Chr8g0390611	-0.71	-1.16	0.99	-0.93	-0.93	0	1	1	0	1	0	0	0	0	1	0	0.57	0	0	0	0	0	0	1	0	0	1	1	0	0	0	0	0	1	0	0	1	0	0	0	hypothetical protein MTR_8g083490	hypothetical protein MTR_8g083490	35.2	not assigned.unknown	no hits & (original description: len=108 begin=47735804 strand=+ chr=MtrunA17Chr8 gn=MtrunA17Chr8g0390611 type=prot end=47736403 def=hypothetical protein)
Medtr_v1_052255	MtrunA17_Chr8g0390731	-0.84	0	0	0	-0.36	0	1	0	0	1	0	0	0	0	1	0	0.76	0	0	0	0	0	0	1	0	0	1	1	0	0	0	0	0	1	0	0	1	0	0	0	Gastric triacylglycerol lipase	Gastric triacylglycerol lipase	11.9.2.1	lipid metabolism.lipid degradation.lipases.triacylglycerol lipase	(at1g73920 : 907.0) alpha/beta-Hydrolases superfamily protein; FUNCTIONS IN: lipase activity; INVOLVED IN: lipid metabolic process; LOCATED IN: cellular_component unknown; EXPRESSED IN: 24 plant structures; EXPRESSED DURING: 15 growth stages; CONTAINS InterPro DOMAIN/s: AB-hydrolase-associated lipase region (InterPro:IPR006693); BEST Arabidopsis thaliana protein match is: alpha/beta-Hydrolases su…
Medtr_v1_009802	NA	-4.16	-2.65	0	-5.42	-4.06	0	1	1	0	1	0	0	0	0	1	0	2.64	0	0	0	0	0	0	1	0	0	1	1	0	0	0	0	0	1	0	0	1	0	0	0	NA	NA	NA	NA	NA
Medtr_v1_011103	NA	0	-2.42	1.22	-0.84	-3.28	0	0	1	0	1	0	0	0	0	1	0	2.86	0	0	0	0	0	0	1	0	0	1	1	0	0	0	0	0	1	0	0	1	0	0	0	NA	NA	NA	NA	NA
Medtr_v1_012910	NA	-1.01	0	0	-1.99	0	0	1	0	0	1	0	0	0	0	1	0	2.27	0	0	0	0	0	0	1	0	0	1	1	0	0	0	0	0	1	0	0	1	0	0	0	NA	NA	NA	NA	NA
Medtr_v1_013839	NA	-1.31	-1.28	0	-2.66	-1.42	-1.06	1	1	0	1	0	0	0	0	1	0	2.99	0	0	0	0	0	0	1	0	0	1	1	0	0	0	0	0	1	0	0	1	0	0	0	NA	NA	NA	NA	NA
Medtr_v1_014061	MtrunA17_Chr2R0032100	0	-2.44	-1.73	-0.63	-2.59	-2.38	0	1	1	1	0	0	0	0	1	0	2.16	0	0	0	0	0	0	1	0	0	1	1	0	0	0	0	0	1	0	0	1	0	0	0	NA	NA	NA	NA	NA
Medtr_v1_014745	NA	-1.02	0	0	-1.48	0	0	1	0	0	1	0	0	0	0	1	0	1.76	0	0	0	0	0	0	1	0	0	1	1	0	0	0	0	0	1	0	0	1	0	0	0	NA	NA	NA	NA	NA
Medtr_v1_017059	MtrunA17_Chr3R0169100	-2.15	-1.45	0	-2.56	-2.98	-1.43	1	1	0	1	0	0	0	0	1	0	3.13	0	-0.36	0	0	0	0	1	0	0	1	1	0	0	0	0	0	1	0	0	1	0	0	0	NA	NA	NA	NA	NA
Medtr_v1_017947	NA	-2.93	-1.67	0	-3.47	-1.92	0	1	1	0	1	0	0	0	0	1	0	4.66	0	0	0	0	0	0	1	0	0	1	1	0	0	0	0	0	1	0	0	1	0	0	0	NA	NA	NA	NA	NA
Medtr_v1_018241	NA	-1	-2.57	-1.97	-1.19	-4.24	-2.2	1	1	1	1	0	0	0	0	1	0	1.74	0	0	0	0	0	0	1	0	0	1	1	0	0	0	0	0	1	0	0	1	0	0	0	NA	NA	NA	NA	NA
Medtr_v1_018247	NA	-0.5	-2.88	-1.64	-1.18	-4.11	-2.18	0	1	1	1	0	0	0	0	1	0	1.95	0	0	0	0	0	0	1	0	0	1	1	0	0	0	0	0	1	0	0	1	0	0	0	NA	NA	NA	NA	NA
Medtr_v1_018453	NA	-2.24	-2.08	0	-1.39	-0.83	0	1	1	0	1	0	0	0	0	1	0	3.87	0	0	0	0	0	0	1	0	0	1	1	0	0	0	0	0	1	0	0	1	0	0	0	NA	NA	NA	NA	NA
Medtr_v1_019345	NA	-0.81	0	0	-1.66	-1.5	-1.57	1	0	0	1	0	0	0	0	1	0	1.53	-0.94	0	0	1	0	1	1	0	0	1	1	0	0	0	0	0	1	0	0	1	0	0	0	NA	NA	NA	NA	NA
Medtr_v1_024482	NA	-2.57	-1.76	-2.27	-3.27	-2.8	-1.39	1	1	1	1	0	0	0	0	1	0	4.44	-0.52	0	0	1	0	1	1	0	0	1	1	0	0	0	0	0	1	0	0	1	0	0	0	NA	NA	NA	NA	NA
Medtr_v1_030679	NA	-1.86	-0.91	0	-1.95	-2.07	0	1	1	0	1	0	0	0	0	1	0	2.12	-1.1	0	0	1	0	1	1	0	0	1	1	0	0	0	0	0	1	0	0	1	0	0	0	NA	NA	NA	NA	NA
Medtr_v1_033039	NA	0	0	-1.8	-0.87	0	-2.07	0	0	1	1	0	0	0	0	1	0	1.86	0	0	0	0	0	0	1	0	0	1	1	0	0	0	0	0	1	0	0	1	0	0	0	NA	NA	NA	NA	NA
Medtr_v1_040387	NA	-0.7	-1.02	-0.97	-1.6	-1.57	-2.22	1	1	1	1	0	0	0	0	1	0	1.55	0	0	0	0	0	0	1	0	0	1	1	0	0	0	0	0	1	0	0	1	0	0	0	NA	NA	NA	NA	NA
Medtr_v1_043527	NA	-1.01	-1.62	0	-1.58	-2.61	0	1	1	0	1	0	0	0	0	1	0	3.06	0	0	0	0	0	0	1	0	0	1	1	0	0	0	0	0	1	0	0	1	0	0	0	NA	NA	NA	NA	NA
Medtr_v1_050193	NA	0	-1.65	-1.79	0	-1.5	-3.32	0	1	1	1	0	0	0	0	1	0	1.03	0	0	0	0	0	0	1	0	0	1	1	0	0	0	0	0	1	0	0	1	0	0	0	NA	NA	NA	NA	NA
Medtr_v1_050194	NA	0	-2.41	-1.92	0	-3.38	-2.77	0	1	1	1	0	0	0	0	1	0	1.51	0	0	0	0	0	0	1	0	0	1	1	0	0	0	0	0	1	0	0	1	0	0	0	NA	NA	NA	NA	NA
Medtr_v1_052219	NA	1.07	0.86	-1.41	1.48	2.68	-2.5	0	0	1	1	1	1	0	1	1	0	1.31	0	0	0	0	0	0	1	0	0	1	1	0	0	0	0	0	1	0	0	1	0	0	0	NA	NA	NA	NA	NA
Medtr_v1_053884	NA	0	0	-1.89	0	0	-1.86	0	0	1	1	0	0	0	0	1	0	1.47	0	0	0	0	0	0	1	0	0	1	1	0	0	0	0	0	1	0	0	1	0	0	0	NA	NA	NA	NA	NA
Medtr_v1_055357	NA	-2.88	-0.72	0	-3.84	0	0.76	1	1	0	1	0	0	0	0	1	0	2.98	0	0	0	0	0	0	1	0	0	1	1	0	0	0	0	0	1	0	0	1	0	0	0	NA	NA	NA	NA	NA
Medtr_v1_056447	NA	0	0	-2.03	0	0	-1.92	0	0	1	1	0	0	0	0	1	0	1.35	0	0	0	0	0	0	1	0	0	1	1	0	0	0	0	0	1	0	0	1	0	0	0	NA	NA	NA	NA	NA
Medtr_v1_063500	NA	0	-2	-2.07	-0.7	-4.04	-2.32	0	1	1	1	0	0	0	0	1	0	2.18	0	0	0	0	0	0	1	0	0	1	1	0	0	0	0	0	1	0	0	1	0	0	0	NA	NA	NA	NA	NA
Medtr_v1_066876	MtrunA17_Chr6g0484971	-1.64	0	0	-1.12	1.45	2.28	1	0	0	1	0	0	0	0	1	0	4.49	0	0	0	0	0	0	1	0	0	1	1	0	0	0	0	0	1	0	0	1	0	0	0	NA	NA	NA	NA	NA
Medtr_v1_068694	NA	0	0	-1.04	-0.75	0	-2.15	0	0	1	1	0	0	0	0	1	0	1.2	0	0	0	0	0	0	1	0	0	1	1	0	0	0	0	0	1	0	0	1	0	0	0	NA	NA	NA	NA	NA
Medtr_v1_070157	NA	-0.61	-1.74	0	-1.14	-1.87	-0.91	1	1	0	1	0	0	0	0	1	0	1.86	0	0	0	0	0	0	1	0	0	1	1	0	0	0	0	0	1	0	0	1	0	0	0	NA	NA	NA	NA	NA
Medtr_v1_079150	NA	-2.47	-0.95	0	-2.01	0.41	0	1	1	0	1	0	0	0	0	1	0	3.66	0	0	0	0	0	0	1	0	0	1	1	0	0	0	0	0	1	0	0	1	0	0	0	NA	NA	NA	NA	NA
Medtr_v1_084127	NA	-3.7	-2.57	-1.35	-4.34	-4.17	-1.1	1	1	1	1	0	0	0	0	1	0	3.52	0	0	0	0	0	0	1	0	0	1	1	0	0	0	0	0	1	0	0	1	0	0	0	NA	NA	NA	NA	NA
Medtr_v1_084462	NA	0	-0.9	-2.09	0	-0.8	-1.81	0	1	1	1	0	0	0	0	1	0	1.52	0	0	0	0	0	0	1	0	0	1	1	0	0	0	0	0	1	0	0	1	0	0	0	NA	NA	NA	NA	NA
Medtr_v1_087004	NA	0	-0.82	0	-0.95	-1.31	0.32	0	1	0	1	0	0	0	0	1	0	1.3	0	0	0	0	0	0	1	0	0	1	1	0	0	0	0	0	1	0	0	1	0	0	0	NA	NA	NA	NA	NA
Medtr_v1_087150	NA	-1.63	-0.73	0	-1.63	-1.22	-1.71	1	1	0	1	0	0	0	0	1	0	1.48	0	0	0	0	0	0	1	0	0	1	1	0	0	0	0	0	1	0	0	1	0	0	0	NA	NA	NA	NA	NA
Medtr_v1_088134	NA	0	-2.99	-3.33	-1.24	-3.86	-4.09	0	1	1	1	0	0	0	0	1	0	2.81	0	0	0	0	0	0	1	0	0	1	1	0	0	0	0	0	1	0	0	1	0	0	0	NA	NA	NA	NA	NA
Medtr_v1_094292	NA	-2.07	0	0	-1.94	0	0	1	0	0	1	0	0	0	0	1	0	3.19	0	0	0	0	0	0	1	0	0	1	1	0	0	0	0	0	1	0	0	1	0	0	0	NA	NA	NA	NA	NA
Medtr_v1_000374	NA	0	0	-1.54	0	0	-1.72	0	0	1	1	0	0	0	0	1	0	0.51	0	0	0	0	0	0	1	0	0	1	1	0	0	0	0	0	1	0	0	1	0	0	0	NA	NA	NA	NA	NA
Medtr_v1_000695	MtrunA17_Chr1R0136230	0	0	-1.33	0	0	-0.74	0	0	1	1	0	0	0	0	1	0	0.93	0	0	0	0	0	0	1	0	0	1	1	0	0	0	0	0	1	0	0	1	0	0	0	NA	NA	NA	NA	NA
Medtr_v1_000787	NA	-1.96	-1.61	0	-2.34	-3.01	0.66	1	1	0	1	0	0	0	0	1	0	0.93	0	0	0	0	0	0	1	0	0	1	1	0	0	0	0	0	1	0	0	1	0	0	0	NA	NA	NA	NA	NA
Medtr_v1_003630	MtrunA17_Chr7R0110850	0	-0.64	-1.72	0	-0.79	0	0	1	1	1	0	0	0	0	1	0	0.57	0	0	0	0	0	0	1	0	0	1	1	0	0	0	0	0	1	0	0	1	0	0	0	NA	NA	NA	NA	NA
Medtr_v1_003768	NA	-0.78	-0.86	0	0	0	0.7	1	1	0	1	0	0	0	0	1	0	0.71	0	0	0	0	0	0	1	0	0	1	1	0	0	0	0	0	1	0	0	1	0	0	0	NA	NA	NA	NA	NA
Medtr_v1_008373	MtrunA17_Chr6R0086420	0	0	-1.78	0	0	-1.01	0	0	1	1	0	0	0	0	1	0	0.75	0	0	0	0	0	0	1	0	0	1	1	0	0	0	0	0	1	0	0	1	0	0	0	NA	NA	NA	NA	NA
Medtr_v1_008394	NA	-0.54	0	0	0	0	0.66	1	0	0	1	0	0	0	0	1	0	0.54	0	0	0	0	0	0	1	0	0	1	1	0	0	0	0	0	1	0	0	1	0	0	0	NA	NA	NA	NA	NA
Medtr_v1_008442	MtrunA17_Chr1R0082020	0	-0.6	0	0	0	0.6	0	1	0	1	0	0	0	0	1	0	0.58	0	0	0	0	0	0	1	0	0	1	1	0	0	0	0	0	1	0	0	1	0	0	0	NA	NA	NA	NA	NA
Medtr_v1_008541	MtrunA17_Chr1R0013600	0	-0.62	0	0	0	0.87	0	1	0	1	0	0	0	0	1	0	0.62	0	0	0	0	0	0	1	0	0	1	1	0	0	0	0	0	1	0	0	1	0	0	0	NA	NA	NA	NA	NA
Medtr_v1_008750	MtrunA17_Chr6R0159600	0	0	-2.03	0	0	-1.27	0	0	1	1	0	0	0	0	1	0	0.84	0	0	0	0	0	0	1	0	0	1	1	0	0	0	0	0	1	0	0	1	0	0	0	NA	NA	NA	NA	NA
Medtr_v1_008861	NA	0	0	-1.43	0.35	0	0	0	0	1	1	0	0	0	0	1	0	0.68	0	0	0	0	0	0	1	0	0	1	1	0	0	0	0	0	1	0	0	1	0	0	0	NA	NA	NA	NA	NA
Medtr_v1_009114	MtrunA17_Chr1g0147891	0	0	-1.16	0	0	-1.14	0	0	1	1	0	0	0	0	1	0	0.56	0	0	0	0	0	0	1	0	0	1	1	0	0	0	0	0	1	0	0	1	0	0	0	NA	NA	NA	NA	NA
Medtr_v1_009803	NA	-0.94	-2.41	0	-2.61	-1.79	0	1	1	0	1	0	0	0	0	1	0	0.6	0	0	0	0	0	0	1	0	0	1	1	0	0	0	0	0	1	0	0	1	0	0	0	NA	NA	NA	NA	NA
Medtr_v1_012325	NA	0	-2.22	0	0	-3.85	-1.04	0	1	0	1	0	0	0	0	1	0	0.9	0	0	0	0	0	0	1	0	0	1	1	0	0	0	0	0	1	0	0	1	0	0	0	NA	NA	NA	NA	NA
Medtr_v1_012885	MtrunA17_Chr2R0249260	0	-0.75	0	-0.33	-1.2	0.51	0	1	0	1	0	0	0	0	1	0	0.55	0	0	0	0	0	0	1	0	0	1	1	0	0	0	0	0	1	0	0	1	0	0	0	NA	NA	NA	NA	NA
Medtr_v1_013278	MtrunA17_Chr2R0270140	0	-1.27	0	0	-1.8	0.65	0	1	0	1	0	0	0	0	1	0	0.62	0	0	0	0	0	0	1	0	0	1	1	0	0	0	0	0	1	0	0	1	0	0	0	NA	NA	NA	NA	NA
Medtr_v1_016287	MtrunA17_Chr3R0065130	0	-0.64	0	0	0	0.43	0	1	0	1	0	0	0	0	1	0	0.65	0	0	0	0	0	0	1	0	0	1	1	0	0	0	0	0	1	0	0	1	0	0	0	NA	NA	NA	NA	NA
Medtr_v1_017778	NA	0	0	-1.24	0	0	-0.74	0	0	1	1	0	0	0	0	1	0	0.81	0	0	0	0	0	0	1	0	0	1	1	0	0	0	0	0	1	0	0	1	0	0	0	NA	NA	NA	NA	NA
Medtr_v1_018541	NA	0	0	-2.31	0	0	-2.32	0	0	1	1	0	0	0	0	1	0	0.62	0	0	0	0	0	0	1	0	0	1	1	0	0	0	0	0	1	0	0	1	0	0	0	NA	NA	NA	NA	NA
Medtr_v1_020908	NA	0	-0.58	-2.01	0	0	0.43	0	1	1	1	0	0	0	0	1	0	0.61	0	0	0	0	0	0	1	0	0	1	1	0	0	0	0	0	1	0	0	1	0	0	0	NA	NA	NA	NA	NA
Medtr_v1_021325	MtrunA17_Chr0c09R0000160	0	0	-1.39	0	0	-0.76	0	0	1	1	0	0	0	0	1	0	0.76	0	0	0	0	0	0	1	0	0	1	1	0	0	0	0	0	1	0	0	1	0	0	0	NA	NA	NA	NA	NA
Medtr_v1_022080	MtrunA17_Chr4g0000811	-0.86	0	0	0	0	1.15	1	0	0	1	0	0	0	0	1	0	0.53	0	0	0	0	0	0	1	0	0	1	1	0	0	0	0	0	1	0	0	1	0	0	0	NA	NA	NA	NA	NA
Medtr_v1_023733	MtrunA17_Chr6R0223790	0	0.73	-2.42	0	0	-1.57	0	0	1	1	0	0	0	0	1	0	0.85	0	0	0	0	0	0	1	0	0	1	1	0	0	0	0	0	1	0	0	1	0	0	0	NA	NA	NA	NA	NA
Medtr_v1_023853	NA	0	-0.65	0	0	0	0.63	0	1	0	1	0	0	0	0	1	0	0.73	0	0	0	0	0	0	1	0	0	1	1	0	0	0	0	0	1	0	0	1	0	0	0	NA	NA	NA	NA	NA
Medtr_v1_024195	MtrunA17_Chr1g0147891	0	-0.77	0	0	0	-1.06	0	1	0	1	0	0	0	0	1	0	0.59	0	0	0	0	0	0	1	0	0	1	1	0	0	0	0	0	1	0	0	1	0	0	0	NA	NA	NA	NA	NA
Medtr_v1_025460	MtrunA17_Chr4g0042031	0	0	-1.28	0	0	-1.49	0	0	1	1	0	0	0	0	1	0	0.66	0	0	0	0	0	0	1	0	0	1	1	0	0	0	0	0	1	0	0	1	0	0	0	NA	NA	NA	NA	NA
Medtr_v1_028374	NA	0	0	-1.87	0	0	0.44	0	0	1	1	0	0	0	0	1	0	0.53	0	0	0	0	0	0	1	0	0	1	1	0	0	0	0	0	1	0	0	1	0	0	0	NA	NA	NA	NA	NA
Medtr_v1_028577	NA	0	-0.78	0	-0.57	-1.09	0	0	1	0	1	0	0	0	0	1	0	0.51	0	0	0	0	0	0	1	0	0	1	1	0	0	0	0	0	1	0	0	1	0	0	0	NA	NA	NA	NA	NA
Medtr_v1_028762	MtrunA17_Chr1R0111220	0	0	-1.12	0	0	0	0	0	1	1	0	0	0	0	1	0	0.98	0	0	0	0	0	0	1	0	0	1	1	0	0	0	0	0	1	0	0	1	0	0	0	NA	NA	NA	NA	NA
Medtr_v1_029182	NA	0	-0.83	0	-0.58	0	1.2	0	1	0	1	0	0	0	0	1	0	0.7	0	0	0	0	0	0	1	0	0	1	1	0	0	0	0	0	1	0	0	1	0	0	0	NA	NA	NA	NA	NA
Medtr_v1_029804	NA	0	-0.67	0	0	-0.47	0	0	1	0	1	0	0	0	0	1	0	0.68	0	0.35	0	0	0	0	1	0	0	1	1	0	0	0	0	0	1	0	0	1	0	0	0	NA	NA	NA	NA	NA
Medtr_v1_029852	MtrunA17_Chr5g0397451	0	-1.38	0	0	-1.17	-1.16	0	1	0	1	0	0	0	0	1	0	0.61	0	0	0	0	0	0	1	0	0	1	1	0	0	0	0	0	1	0	0	1	0	0	0	NA	NA	NA	NA	NA
Medtr_v1_030656	NA	0	-0.69	0	0	0	1.02	0	1	0	1	0	0	0	0	1	0	0.57	0	0	0	0	0	0	1	0	0	1	1	0	0	0	0	0	1	0	0	1	0	0	0	NA	NA	NA	NA	NA
Medtr_v1_031726	MtrunA17_Chr3R0109780	0	-0.87	0	-0.8	0	1.43	0	1	0	1	0	0	0	0	1	0	0.88	0	0	0	0	0	0	1	0	0	1	1	0	0	0	0	0	1	0	0	1	0	0	0	NA	NA	NA	NA	NA
Medtr_v1_035728	NA	0	0	-1.75	0	0	-1.53	0	0	1	1	0	0	0	0	1	0	0.51	0	0	0	0	0	0	1	0	0	1	1	0	0	0	0	0	1	0	0	1	0	0	0	NA	NA	NA	NA	NA
Medtr_v1_037214	MtrunA17_Chr5R0095690	0	-0.68	0	0	0	0	0	1	0	1	0	0	0	0	1	0	0.63	0	0	0	0	0	0	1	0	0	1	1	0	0	0	0	0	1	0	0	1	0	0	0	NA	NA	NA	NA	NA
Medtr_v1_040862	MtrunA17_Chr6g0488591	0	-0.65	-1.17	0	0	-1.21	0	1	1	1	0	0	0	0	1	0	0.81	0	0	0	0	0	0	1	0	0	1	1	0	0	0	0	0	1	0	0	1	0	0	0	NA	NA	NA	NA	NA
Medtr_v1_041197	NA	0	0	-1.08	0	-1.01	-2.19	0	0	1	1	0	0	0	0	1	0	0.68	0	0	0	0	0	0	1	0	0	1	1	0	0	0	0	0	1	0	0	1	0	0	0	NA	NA	NA	NA	NA
Medtr_v1_042743	NA	0	0	-2.07	-0.38	0	0	0	0	1	1	0	0	0	0	1	0	0.63	0	0	0	0	0	0	1	0	0	1	1	0	0	0	0	0	1	0	0	1	0	0	0	NA	NA	NA	NA	NA
Medtr_v1_047193	NA	-0.94	0	0	0	0	-0.47	1	0	0	1	0	0	0	0	1	0	0.53	0	0	0	0	0	0	1	0	0	1	1	0	0	0	0	0	1	0	0	1	0	0	0	NA	NA	NA	NA	NA
Medtr_v1_047558	MtrunA17_Chr7R0148870	-0.55	0	0	0	0	0	1	0	0	1	0	0	0	0	1	0	0.67	0	0	0	0	0	0	1	0	0	1	1	0	0	0	0	0	1	0	0	1	0	0	0	NA	NA	NA	NA	NA
Medtr_v1_047681	MtrunA17_Chr7R0171270	0	0	-1.63	0	0	-0.67	0	0	1	1	0	0	0	0	1	0	0.53	0	0	0	0	0	0	1	0	0	1	1	0	0	0	0	0	1	0	0	1	0	0	0	NA	NA	NA	NA	NA
Medtr_v1_047700	MtrunA17_Chr7R0172680	0	0	-0.92	0	0	-1.04	0	0	1	1	0	0	0	0	1	0	0.52	0	0	0	0	0	0	1	0	0	1	1	0	0	0	0	0	1	0	0	1	0	0	0	NA	NA	NA	NA	NA
Medtr_v1_047822	NA	-0.7	0	0	0	0	0.69	1	0	0	1	0	0	0	0	1	0	0.62	0	0	0	0	0	0	1	0	0	1	1	0	0	0	0	0	1	0	0	1	0	0	0	NA	NA	NA	NA	NA
Medtr_v1_048374	NA	0	0	-1.68	0	0	0.37	0	0	1	1	0	0	0	0	1	0	0.56	0	0	0	0	0	0	1	0	0	1	1	0	0	0	0	0	1	0	0	1	0	0	0	NA	NA	NA	NA	NA
Medtr_v1_049831	NA	0	0	-1.25	0	-0.42	-0.89	0	0	1	1	0	0	0	0	1	0	0.51	0	0	0	0	0	0	1	0	0	1	1	0	0	0	0	0	1	0	0	1	0	0	0	NA	NA	NA	NA	NA
Medtr_v1_050891	MtrunA17_Chr8R0206390	0	-0.6	0	-0.51	-0.52	0.85	0	1	0	1	0	0	0	0	1	0	0.57	0	0	0	0	0	0	1	0	0	1	1	0	0	0	0	0	1	0	0	1	0	0	0	NA	NA	NA	NA	NA
Medtr_v1_052940	MtrunA17_Chr8R0104160	0	0	-1.03	0	0	-0.94	0	0	1	1	0	0	0	0	1	0	0.62	0	0	0	0	0	0	1	0	0	1	1	0	0	0	0	0	1	0	0	1	0	0	0	NA	NA	NA	NA	NA
Medtr_v1_053718	NA	0	0	-1.14	0	0	-1.23	0	0	1	1	0	0	0	0	1	0	0.72	0	0	0	0	0	0	1	0	0	1	1	0	0	0	0	0	1	0	0	1	0	0	0	NA	NA	NA	NA	NA
Medtr_v1_055191	MtrunA17_Chr3R0254350	-2.1	-1.62	0	-1.81	-2.88	1.41	1	1	0	1	0	0	0	0	1	0	0.71	0	0	0	0	0	0	1	0	0	1	1	0	0	0	0	0	1	0	0	1	0	0	0	NA	NA	NA	NA	NA
Medtr_v1_055303	MtrunA17_Chr1R0200520	0	0	-2.09	-0.35	0	0	0	0	1	1	0	0	0	0	1	0	0.61	0	0	0	0	0	0	1	0	0	1	1	0	0	0	0	0	1	0	0	1	0	0	0	NA	NA	NA	NA	NA
Medtr_v1_055306	NA	0	0	-0.91	0	0	0	0	0	1	1	0	0	0	0	1	0	0.71	0	0	0	0	0	0	1	0	0	1	1	0	0	0	0	0	1	0	0	1	0	0	0	NA	NA	NA	NA	NA
Medtr_v1_057295	MtrunA17_Chr5R0028480	-0.68	0	0	0	0	0	1	0	0	1	0	0	0	0	1	0	0.59	0	0	0	0	0	0	1	0	0	1	1	0	0	0	0	0	1	0	0	1	0	0	0	NA	NA	NA	NA	NA
Medtr_v1_058055	NA	0	0	-2.63	0	0	0	0	0	1	1	0	0	0	0	1	0	0.51	0	0	0	0	0	0	1	0	0	1	1	0	0	0	0	0	1	0	0	1	0	0	0	NA	NA	NA	NA	NA
Medtr_v1_058617	MtrunA17_Chr2R0061000	0	-0.75	0	0	0	0.48	0	1	0	1	0	0	0	0	1	0	0.77	0	0	0	0	0	0	1	0	0	1	1	0	0	0	0	0	1	0	0	1	0	0	0	NA	NA	NA	NA	NA
Medtr_v1_058770	MtrunA17_Chr5R0124020	0	0	-1.61	0.72	0	-0.92	0	0	1	1	0	0	0	0	1	0	0.68	0	0	0	0	0	0	1	0	0	1	1	0	0	0	0	0	1	0	0	1	0	0	0	NA	NA	NA	NA	NA
Medtr_v1_059232	NA	0	0	-1.21	0	0	0.35	0	0	1	1	0	0	0	0	1	0	0.66	0	0	0	0	0	0	1	0	0	1	1	0	0	0	0	0	1	0	0	1	0	0	0	NA	NA	NA	NA	NA
Medtr_v1_059235	MtrunA17_CPg0493141	0	-0.7	0	0	0	1.28	0	1	0	1	0	0	0	0	1	0	0.53	0	0	0	0	0	0	1	0	0	1	1	0	0	0	0	0	1	0	0	1	0	0	0	NA	NA	NA	NA	NA
Medtr_v1_059241	MtrunA17_Chr4g1016677	-0.55	0	-0.99	-0.95	-0.34	-0.89	1	0	1	1	0	0	0	0	1	0	0.64	0	0	0	0	0	0	1	0	0	1	1	0	0	0	0	0	1	0	0	1	0	0	0	NA	NA	NA	NA	NA
Medtr_v1_059486	MtrunA17_CPg0492331	-0.8	-0.99	-1.65	0	0	-1.55	1	1	1	1	0	0	0	0	1	0	0.57	0	0	0	0	0	0	1	0	0	1	1	0	0	0	0	0	1	0	0	1	0	0	0	NA	NA	NA	NA	NA
Medtr_v1_059525	MtrunA17_MTg0491681	0	-0.66	0	-0.31	0	1.09	0	1	0	1	0	0	0	0	1	0	0.65	0	0	0	0	0	0	1	0	0	1	1	0	0	0	0	0	1	0	0	1	0	0	0	NA	NA	NA	NA	NA
Medtr_v1_059529	MtrunA17_MTg0491531	0	-1.05	0	0	0	1.79	0	1	0	1	0	0	0	0	1	0	0.72	0	0	0	0	0	0	1	0	0	1	1	0	0	0	0	0	1	0	0	1	0	0	0	NA	NA	NA	NA	NA
Medtr_v1_059550	MtrunA17_MTg0490521	0	-0.58	0	0	0	1.07	0	1	0	1	0	0	0	0	1	0	0.51	0	0	0	0	0	0	1	0	0	1	1	0	0	0	0	0	1	0	0	1	0	0	0	NA	NA	NA	NA	NA
Medtr_v1_059595	NA	0	-0.67	0	-0.55	0	0.97	0	1	0	1	0	0	0	0	1	0	0.51	0	0	0	0	0	0	1	0	0	1	1	0	0	0	0	0	1	0	0	1	0	0	0	NA	NA	NA	NA	NA
Medtr_v1_061074	MtrunA17_Chr2R0240230	-0.76	-1.26	0	0	-1.29	-1.12	1	1	0	1	0	0	0	0	1	0	0.54	0	0	0	0	0	0	1	0	0	1	1	0	0	0	0	0	1	0	0	1	0	0	0	NA	NA	NA	NA	NA
Medtr_v1_061385	NA	0	-1.38	0	-0.57	-1.8	0.33	0	1	0	1	0	0	0	0	1	0	0.68	0	0	0	0	0	0	1	0	0	1	1	0	0	0	0	0	1	0	0	1	0	0	0	NA	NA	NA	NA	NA
Medtr_v1_062269	NA	0	-0.65	0	0	0	0.59	0	1	0	1	0	0	0	0	1	0	0.71	0	0	0	0	0	0	1	0	0	1	1	0	0	0	0	0	1	0	0	1	0	0	0	NA	NA	NA	NA	NA
Medtr_v1_064156	MtrunA17_Chr0c01g0489041	-0.61	-1.12	-2.33	-0.85	-0.54	-0.87	1	1	1	1	0	0	0	0	1	0	0.57	0	0	0	0	0	0	1	0	0	1	1	0	0	0	0	0	1	0	0	1	0	0	0	NA	NA	NA	NA	NA
Medtr_v1_064990	NA	-0.69	0	0	0	0	0	1	0	0	1	0	0	0	0	1	0	0.6	0	0	0	0	0	0	1	0	0	1	1	0	0	0	0	0	1	0	0	1	0	0	0	NA	NA	NA	NA	NA
Medtr_v1_066879	NA	-0.9	0	0	-0.71	1.78	2.61	1	0	0	1	0	0	0	0	1	0	4.73	0	0	0	0	0	0	1	0	0	1	1	0	0	0	0	0	1	0	0	1	0	0	0	NA	NA	NA	NA	NA
Medtr_v1_067681	MtrunA17_Chr8R0004340	0	0	-1.64	0	-0.45	-1.32	0	0	1	1	0	0	0	0	1	0	0.53	0	0	0	0	0	0	1	0	0	1	1	0	0	0	0	0	1	0	0	1	0	0	0	NA	NA	NA	NA	NA
Medtr_v1_069286	NA	0	-0.98	0	0	-0.65	0.37	0	1	0	1	0	0	0	0	1	0	0.95	0	0	0	0	0	0	1	0	0	1	1	0	0	0	0	0	1	0	0	1	0	0	0	NA	NA	NA	NA	NA
Medtr_v1_074192	NA	0	0	-1.6	0	-0.37	-1.81	0	0	1	1	0	0	0	0	1	0	0.59	0	0	0	0	0	0	1	0	0	1	1	0	0	0	0	0	1	0	0	1	0	0	0	NA	NA	NA	NA	NA
Medtr_v1_075798	MtrunA17_Chr3g1011935	0	0	-2.02	0	0	-1.77	0	0	1	1	0	0	0	0	1	0	0.51	0	0	0	0	0	0	1	0	0	1	1	0	0	0	0	0	1	0	0	1	0	0	0	NA	NA	NA	NA	NA
Medtr_v1_075799	MtrunA17_Chr3g1011935	0	0	-1.31	0	0	-1.56	0	0	1	1	0	0	0	0	1	0	0.6	0	0	0	0	0	0	1	0	0	1	1	0	0	0	0	0	1	0	0	1	0	0	0	NA	NA	NA	NA	NA
Medtr_v1_077098	NA	0	0	-1.59	0	0	0.36	0	0	1	1	0	0	0	0	1	0	0.58	0	0	0	0	0	0	1	0	0	1	1	0	0	0	0	0	1	0	0	1	0	0	0	NA	NA	NA	NA	NA
Medtr_v1_080704	MtrunA17_Chr3R0018190	0	0	-1.07	0	0	-0.8	0	0	1	1	0	0	0	0	1	0	0.6	0	0	0	0	0	0	1	0	0	1	1	0	0	0	0	0	1	0	0	1	0	0	0	NA	NA	NA	NA	NA
Medtr_v1_080749	NA	0	0	-0.89	0	0	-1.06	0	0	1	1	0	0	0	0	1	0	0.63	0	0	0	0	0	0	1	0	0	1	1	0	0	0	0	0	1	0	0	1	0	0	0	NA	NA	NA	NA	NA
Medtr_v1_083219	NA	-0.56	0	0	0	0	0.81	1	0	0	1	0	0	0	0	1	0	0.58	0	0	0	0	0	0	1	0	0	1	1	0	0	0	0	0	1	0	0	1	0	0	0	NA	NA	NA	NA	NA
Medtr_v1_083936	NA	0	-0.79	0	0	0	0.52	0	1	0	1	0	0	0	0	1	0	0.6	0	0	0	0	0	0	1	0	0	1	1	0	0	0	0	0	1	0	0	1	0	0	0	NA	NA	NA	NA	NA
Medtr_v1_084626	NA	0	0	-2.7	1.2	0	-2.03	0	0	1	1	0	0	0	0	1	0	0.62	0	0	0	0	0	0	1	0	0	1	1	0	0	0	0	0	1	0	0	1	0	0	0	NA	NA	NA	NA	NA
Medtr_v1_089145	NA	0	0	-1.7	0	0	-1.84	0	0	1	1	0	0	0	0	1	0	0.56	0	0	0	0	0	0	1	0	0	1	1	0	0	0	0	0	1	0	0	1	0	0	0	NA	NA	NA	NA	NA
Medtr_v1_089728	NA	0	0	-1.39	0	0	-1.16	0	0	1	1	0	0	0	0	1	0	0.52	0	0	0	0	0	0	1	0	0	1	1	0	0	0	0	0	1	0	0	1	0	0	0	NA	NA	NA	NA	NA
Medtr_v1_092292	NA	0	-0.84	-2.31	0	0	-2.87	0	1	1	1	0	0	0	0	1	0	0.94	0	0	0	0	0	0	1	0	0	1	1	0	0	0	0	0	1	0	0	1	0	0	0	NA	NA	NA	NA	NA
Medtr_v1_092324	NA	0	0	-1.2	0	0	0.46	0	0	1	1	0	0	0	0	1	0	0.79	0	0	0	0	0	0	1	0	0	1	1	0	0	0	0	0	1	0	0	1	0	0	0	NA	NA	NA	NA	NA
Medtr_v1_093992	MtrunA17_Chr8g0359061	-0.5	0	-2.32	0	0	-2.53	0	0	1	1	0	0	0	0	1	0	0.64	0	0	0	0	0	0	1	0	0	1	1	0	0	0	0	0	1	0	0	1	0	0	0	NA	NA	NA	NA	NA
Medtr_v1_094314	MtrunA17_Chr8R0116660	0	0	-1.94	-0.59	0	-0.89	0	0	1	1	0	0	0	0	1	0	0.65	0	0	0	0	0	0	1	0	0	1	1	0	0	0	0	0	1	0	0	1	0	0	0	NA	NA	NA	NA	NA
Medtr_v1_094608	NA	0	0	-1.48	0	0	0	0	0	1	1	0	0	0	0	1	0	0.66	0	0	0	0	0	0	1	0	0	1	1	0	0	0	0	0	1	0	0	1	0	0	0	NA	NA	NA	NA	NA
Medtr_v1_094680	MtrunA17_Chr2R0158940	0	0	-1.14	0	0	0.41	0	0	1	1	0	0	0	0	1	0	0.59	0	0	0	0	0	0	1	0	0	1	1	0	0	0	0	0	1	0	0	1	0	0	0	NA	NA	NA	NA	NA
Medtr_v1_094795	NA	0	0	-1.45	0	0	-1.57	0	0	1	1	0	0	0	0	1	0	0.81	-0.92	0	0	1	0	1	1	0	0	1	1	0	0	0	0	0	1	0	0	1	0	0	0	NA	NA	NA	NA	NA
Medtr_v1_094927	NA	0	-0.64	-1.07	0	0	0.5	0	1	0	1	0	0	0	0	1	0	0.71	0	0	0	0	0	0	1	0	0	1	1	0	0	0	0	0	1	0	0	1	0	0	0	NA	NA	NA	NA	NA
Medtr_v1_095767	MtrunA17_Chr8R0098500	0	-1.08	1.38	-0.49	-1.51	0	0	1	0	1	0	0	0	0	1	0	0.59	0	0.37	0	0	0	0	1	0	0	1	1	0	0	0	0	0	1	0	0	1	0	0	0	NA	NA	NA	NA	NA
Medtr_v1_096853	NA	-0.62	0	0	0	0	0.74	1	0	0	1	0	0	0	0	1	0	0.59	0	0	0	0	0	0	1	0	0	1	1	0	0	0	0	0	1	0	0	1	0	0	0	NA	NA	NA	NA	NA
Medtr_v1_097480	NA	0	-1.02	-1.25	-0.33	0	1.5	0	1	0	1	0	0	0	0	1	0	0.55	0	0	0	0	0	0	1	0	0	1	1	0	0	0	0	0	1	0	0	1	0	0	0	NA	NA	NA	NA	NA
Medtr_v1_097778	NA	0	0	-1.92	0	0	-1.5	0	0	1	1	0	0	0	0	1	0	0.75	0	0	0	0	0	0	1	0	0	1	1	0	0	0	0	0	1	0	0	1	0	0	0	NA	NA	NA	NA	NA
Medtr_v1_098167	MtrunA17_Chr2R0128380	0	-0.56	0	0	0	0.66	0	1	0	1	0	0	0	0	1	0	0.63	0	0	0	0	0	0	1	0	0	1	1	0	0	0	0	0	1	0	0	1	0	0	0	NA	NA	NA	NA	NA
Medtr_v1_098284	NA	0	0	-1.81	0	0	-1.72	0	0	1	1	0	0	0	0	1	0	0.61	0	0	0	0	0	0	1	0	0	1	1	0	0	0	0	0	1	0	0	1	0	0	0	NA	NA	NA	NA	NA
Medtr_v1_098339	NA	0	0	-1.29	0	0	0	0	0	1	1	0	0	0	0	1	0	0.76	0	0	0	0	0	0	1	0	0	1	1	0	0	0	0	0	1	0	0	1	0	0	0	NA	NA	NA	NA	NA
Medtr_v1_099647	MtrunA17_Chr4R0125780	0	0	-1.5	-0.36	0	0	0	0	1	1	0	0	0	0	1	0	0.73	0	0	0	0	0	0	1	0	0	1	1	0	0	0	0	0	1	0	0	1	0	0	0	NA	NA	NA	NA	NA
Medtr_v1_099649	NA	-1.09	0	0	-2.01	0	0	1	0	0	1	0	0	0	0	1	0	0.7	0	0	0	0	0	0	1	0	0	1	1	0	0	0	0	0	1	0	0	1	0	0	0	NA	NA	NA	NA	NA
Medtr_v1_100006	NA	0	0	-0.93	0	0	-1.18	0	0	1	1	0	0	0	0	1	0	0.79	0	0	0	0	0	0	1	0	0	1	1	0	0	0	0	0	1	0	0	1	0	0	0	NA	NA	NA	NA	NA
Medtr_v1_100932	MtrunA17_Chr8R0055190	0	0	-1.38	0	0	-1.38	0	0	1	1	0	0	0	0	1	0	0.53	0	0	0	0	0	0	1	0	0	1	1	0	0	0	0	0	1	0	0	1	0	0	0	NA	NA	NA	NA	NA
Medtr_v1_101139	MtrunA17_Chr3R0122270	0	0	-1.73	0	0	-1.16	0	0	1	1	0	0	0	0	1	0	0.87	0	0	0	0	0	0	1	0	0	1	1	0	0	0	0	0	1	0	0	1	0	0	0	NA	NA	NA	NA	NA
Medtr_v1_060359	MtrunA17_CPg0492481	-0.8	-0.76	-1.24	0.32	0	0	1	1	1	1	0	0	0	0	1	0	0.84	0	0	0	0	0	0	1	0	0	1	1	0	0	0	0	0	1	0	0	1	0	0	0	NA	NA	-	-	-
Medtr_v1_062682	MtrunA17_CPg0492481	-0.58	-0.95	0	0	0	0.85	1	1	0	1	0	0	0	0	1	0	0.84	0	0	0	0	0	0	1	0	0	1	1	0	0	0	0	0	1	0	0	1	0	0	0	NA	NA	-	-	-
Medtr_v1_062675	MtrunA17_CPg0492631	-0.54	0	0	0	0	-0.59	1	0	0	1	0	0	0	0	1	0	0.65	0	0	0	0	0	0	1	0	0	1	1	0	0	0	0	0	1	0	0	1	0	0	0	NA	NA	-	-	-
Medtr_v1_059225	MtrunA17_CPg0493061	0	-0.74	0	0	0	0.67	0	1	0	1	0	0	0	0	1	0	0.64	0	0	0	0	0	0	1	0	0	1	1	0	0	0	0	0	1	0	0	1	0	0	0	NA	NA	-	-	-
Medtr_v1_096270	MtrunA17_CPg0493371	-1.1	-1.21	0	0	0.52	0	1	0	0	1	0	0	0	0	1	0	0.51	0	0	0	0	0	0	1	0	0	1	1	0	0	0	0	0	1	0	0	1	0	0	0	NA	NA	-	-	-
Medtr_v1_002775	MtrunA17_Chr0c03g0490031	0	0	1.92	0	0.5	1.82	0	0	0	0	0	0	1	1	1	0	-0.59	0	0	1	0	0	1	0	0	0	0	0	0	0	1	0	0	0	0	0	1	0	0	0	NSP-INTERACTING KINASE 2	NSP-INTERACTING KINASE 2	30.2.2	signalling.receptor kinases.leucine rich repeat II	(at5g16000 : 843.0) NSP-interacting kinase (NIK1), receptor-like kinase, involved in defense response against geminivirus It acts as a virulence target of the begomovirus nuclear shuttle protein (NSP).; NSP-interacting kinase 1 (NIK1); FUNCTIONS IN: kinase activity; INVOLVED IN: protein amino acid phosphorylation; LOCATED IN: plasma membrane; EXPRESSED IN: 23 plant structures; EXPRESSED DURING: 1…
Medtr_v1_092682	MtrunA17_Chr0c03g0490031	0	0	1.51	0	0.46	1.27	0	0	0	0	0	0	1	1	1	0	-0.6	0	0	1	0	0	1	0	0	0	0	0	0	0	1	0	0	0	0	0	1	0	0	0	NSP-INTERACTING KINASE 2	NSP-INTERACTING KINASE 2	30.2.2	signalling.receptor kinases.leucine rich repeat II	(at5g16000 : 843.0) NSP-interacting kinase (NIK1), receptor-like kinase, involved in defense response against geminivirus It acts as a virulence target of the begomovirus nuclear shuttle protein (NSP).; NSP-interacting kinase 1 (NIK1); FUNCTIONS IN: kinase activity; INVOLVED IN: protein amino acid phosphorylation; LOCATED IN: plasma membrane; EXPRESSED IN: 23 plant structures; EXPRESSED DURING: 1…
Medtr_v1_028009	MtrunA17_Chr0c30g0494071	1.11	1.39	2.82	2.01	3.26	3.31	0	0	0	0	1	1	1	1	1	0	-0.62	0	0	1	0	0	1	0	0	0	0	0	0	0	1	0	0	0	0	0	1	0	0	0	glucose-1-phosphate adenylyltransferase large subunit chloroplastic amyloplastic	glucose-1-phosphate adenylyltransferase large subunit chloroplastic amyloplastic	2.1.2.1	major CHO metabolism.synthesis.starch.AGPase	(at5g19220 : 538.0) Encodes the large subunit of ADP-glucose pyrophosphorylase which catalyzes the first, rate limiting step in starch biosynthesis. The large subunit plays a regulatory role whereas the small subunit (ApS) is the catalytic isoform. Four isoforms (ApL1-4) have been identified. ApL1 is the major large subunit isoform present in leaves. Mutational analysis of APS1 suggests that APL1…
Medtr_v1_003882	MtrunA17_Chr1g0146181	0	0	2.57	0	0	2.49	0	0	0	0	0	0	1	1	1	0	-1.13	0	0	1	0	0	1	0	0	0	0	0	0	0	1	0	0	0	0	0	1	0	0	0	probable glycosyltransferase At5g03795	probable glycosyltransferase At5g03795	26.2	misc.UDP glucosyl and glucoronyl transferases	(at5g25820 : 623.0) Exostosin family protein; FUNCTIONS IN: catalytic activity; LOCATED IN: membrane; EXPRESSED IN: stem, root, stamen; EXPRESSED DURING: 4 anthesis; CONTAINS InterPro DOMAIN/s: Exostosin-like (InterPro:IPR004263); BEST Arabidopsis thaliana protein match is: Exostosin family protein (TAIR:AT4G32790.1); Has 1807 Blast hits to 1807 proteins in 277 species: Archae - 0; Bacteria - 0; …
Medtr_v1_026864	MtrunA17_Chr1g0147221	0	0.59	1.51	0	0.41	1.11	0	0	0	0	0	0	1	1	1	0	-1.06	0	0	1	0	0	1	0	0	0	0	0	0	0	1	0	0	0	0	0	1	0	0	0	indole-3-pyruvate monooxygenase YUCCA6-like	indole-3-pyruvate monooxygenase YUCCA6-like	26.7	misc.oxidases - copper, flavone etc	(at5g25620 : 590.0) YUCCA6 (YUC6); FUNCTIONS IN: NADP or NADPH binding, oxidoreductase activity, monooxygenase activity, FAD binding, flavin-containing monooxygenase activity; INVOLVED IN: auxin biosynthetic process; EXPRESSED IN: sepal; EXPRESSED DURING: petal differentiation and expansion stage; CONTAINS InterPro DOMAIN/s: Pyridine nucleotide-disulphide oxidoreductase, class-II (InterPro:IPR000…
Medtr_v1_004064	MtrunA17_Chr1g0147491	0	0	2.17	0	0	3.64	0	0	0	0	0	0	1	1	1	0	-0.78	0	0	1	0	0	1	0	0	0	0	0	0	0	1	0	0	0	0	0	1	0	0	0	BZIP transcription factor	BZIP transcription factor	27.3.35	RNA.regulation of transcription.bZIP transcription factor family	(at5g24800 : 141.0) Encodes bZIP protein BZO2H2.; basic leucine zipper 9 (BZIP9); FUNCTIONS IN: DNA binding, protein heterodimerization activity, sequence-specific DNA binding transcription factor activity; INVOLVED IN: regulation of transcription, DNA-dependent; LOCATED IN: nucleus; EXPRESSED IN: 26 plant structures; EXPRESSED DURING: 13 growth stages; CONTAINS InterPro DOMAIN/s: Basic-leucine z…
Medtr_v1_004081	MtrunA17_Chr1g0147511	0	0	1.48	0	0.93	2.14	0	0	0	0	0	0	1	1	1	0	-0.73	0	0	1	0	0	1	0	0	0	0	0	0	0	1	0	0	0	0	0	1	0	0	0	plant F12B17-70	plant F12B17-70	35.2	not assigned.unknown	(at4g31330 : 340.0) Protein of unknown function, DUF599; FUNCTIONS IN: molecular_function unknown; INVOLVED IN: biological_process unknown; LOCATED IN: endomembrane system; EXPRESSED IN: 14 plant structures; EXPRESSED DURING: LP.06 six leaves visible, LP.04 four leaves visible, 4 anthesis, petal differentiation and expansion stage, LP.08 eight leaves visible; CONTAINS InterPro DOMAIN/s: Protein o…
Medtr_v1_004138	MtrunA17_Chr1g0147941	0	0	1.65	0.71	0.85	1.96	0	0	0	0	0	0	1	1	1	0	-0.66	0	0.6	1	0	0	1	0	0	1	1	0	0	0	1	0	0	0	0	0	1	0	0	0	YTH domain-containing 1-like	YTH domain-containing 1-like	35.2	not assigned.unknown	no hits & (original description: len=482 end=1456494 begin=1453138 chr=MtrunA17Chr1 strand=- gn=MtrunA17Chr1g0147941 type=prot def=Putative Calmodulin-binding domain, plant)
Medtr_v1_072205	MtrunA17_Chr1g0148521	0.62	0.61	3.5	0.5	0.64	3.26	0	0	0	0	0	1	1	1	1	0	-1.04	0	0	1	0	0	1	0	0	0	0	0	0	0	1	0	0	0	0	0	1	0	0	0	molybdate transporter 1-like	molybdate transporter 1-like	35.2	not assigned.unknown	(at2g25680 : 493.0) Encodes a high-affinity molybdate transporter. Mutant has reduced concentrations of molybdate in roots and shoots, and reduced shoot and root length when growing on Mo-limited medium.; molybdate transporter 1 (MOT1); FUNCTIONS IN: molybdate ion transmembrane transporter activity, sulfate transmembrane transporter activity; INVOLVED IN: molybdate ion transport; LOCATED IN: mito…
Medtr_v1_004265	MtrunA17_Chr1g0149491	0	0	2.26	0.32	0	2.13	0	0	0	0	0	0	1	1	1	0	-1.18	0	0	1	0	0	1	0	0	0	0	0	0	0	1	0	0	0	0	0	1	0	0	0	Lipid transfer	Lipid transfer	26.21	misc.protease inhibitor/seed storage/lipid transfer protein (LTP) family protein	(at2g45180 : 105.0) Bifunctional inhibitor/lipid-transfer protein/seed storage 2S albumin superfamily protein; FUNCTIONS IN: lipid binding; INVOLVED IN: lipid transport; LOCATED IN: chloroplast thylakoid membrane; EXPRESSED IN: 22 plant structures; EXPRESSED DURING: 13 growth stages; CONTAINS InterPro DOMAIN/s: Bifunctional inhibitor/plant lipid transfer protein/seed storage (InterPro:IPR016140),…
Medtr_v1_067250	MtrunA17_Chr1g0149651	0	0	1.86	0	0	1.02	0	0	0	0	0	0	1	1	1	0	-0.56	0	-0.47	1	0	0	1	0	0	0	0	0	0	0	1	0	0	0	0	0	1	0	0	0	homeobox knotted-1-like 3 isoform X1	homeobox knotted-1-like 3 isoform X1	27.3.22	RNA.regulation of transcription.HB,Homeobox transcription factor family	(at5g25220 : 487.0) A member of class II knotted1-like homeobox gene family (together with KNAT4 and KNAT5). Expressed in: hypocotyl-root boundary, anther-filament junction in flowers, ovule-funiculus and peduncle-silique boundaries, petioles and root. Light-regulated expression with differential response to red/far-red light. KNAT3 promoter activity showed cell-type specific pattern along longit…
Medtr_v1_074815	MtrunA17_Chr1g0150601	0	0	1.75	0	0	1.48	0	0	0	0	0	0	1	1	1	0	-0.75	0	0	1	0	0	1	0	0	0	0	0	0	0	1	0	0	0	0	0	1	0	0	0	DUF1350 family	DUF1350 family	35.2	not assigned.unknown	(at3g43540 : 469.0) Protein of unknown function (DUF1350); FUNCTIONS IN: molecular_function unknown; INVOLVED IN: biological_process unknown; LOCATED IN: chloroplast; EXPRESSED IN: 22 plant structures; EXPRESSED DURING: 13 growth stages; CONTAINS InterPro DOMAIN/s: Protein of unknown function DUF1350 (InterPro:IPR010765); BEST Arabidopsis thaliana protein match is: Protein of unknown function (DU…
Medtr_v1_004396	MtrunA17_Chr1g0150841	0	0.94	2.26	0	1.31	2.64	0	0	0	0	0	1	1	1	1	0	-1.23	0	0	1	0	0	1	0	0	0	0	0	0	0	1	0	0	0	0	0	1	0	0	0	ultraviolet-B-repressible protein	ultraviolet-B-repressible protein	35.2	not assigned.unknown	no hits & (original description: len=125 end=3830501 begin=3829670 chr=MtrunA17Chr1 strand=+ gn=MtrunA17Chr1g0150841 type=prot def=Putative photosystem II)
Medtr_v1_059714	MtrunA17_Chr1g0151231	0.63	0	0	0.58	0.35	0	0	0	0	0	1	0	0	1	1	0	-0.63	0	0	1	0	0	1	0	0	0	0	0	0	0	1	0	0	0	0	0	1	0	0	0	glutaredoxin-C6-like isoform X2	glutaredoxin-C6-like isoform X2	21.4	redox.glutaredoxins	(at4g33040 : 147.0) Thioredoxin superfamily protein; FUNCTIONS IN: electron carrier activity, protein disulfide oxidoreductase activity; INVOLVED IN: cell redox homeostasis; LOCATED IN: cellular_component unknown; EXPRESSED IN: 23 plant structures; EXPRESSED DURING: 13 growth stages; CONTAINS InterPro DOMAIN/s: Glutaredoxin-like, plant II (InterPro:IPR011905), Thioredoxin fold (InterPro:IPR012335…
Medtr_v1_004495	MtrunA17_Chr1g0151621	0	0	1.57	0	0	0.57	0	0	0	0	0	0	1	1	1	0	-0.53	0	0	1	0	0	1	0	0	0	0	0	0	0	1	0	0	0	0	0	1	0	0	0	calcineurin B 10 isoform X1	calcineurin B 10 isoform X1	30.3	signalling.calcium	(at4g33000 : 307.0) Encodes a member of the calcineurin B-like calcium sensor gene family. Mediates salt tolerance by regulating ion homeostasis in Arabidopsis.; calcineurin B-like protein 10 (CBL10); CONTAINS InterPro DOMAIN/s: Recoverin (InterPro:IPR001125), EF-HAND 2 (InterPro:IPR018249), Calcineurin B protein (InterPro:IPR015757), EF-hand-like domain (InterPro:IPR011992), Calcium-binding EF-h…
Medtr_v1_004501	MtrunA17_Chr1g0151691	0	0	1.71	0	0	1.49	0	0	0	0	0	0	1	1	1	0	-0.55	0	0	1	0	0	1	0	0	0	0	0	0	0	1	0	0	0	0	0	1	0	0	0	pollen-specific SF21	pollen-specific SF21	34.23.1	transport.hormones.auxin	(at5g56750 : 501.0) N-MYC downregulated-like 1 (NDL1); CONTAINS InterPro DOMAIN/s: Pollen specific protein SF21 (InterPro:IPR015511), Ndr (InterPro:IPR004142); BEST Arabidopsis thaliana protein match is: N-MYC downregulated-like 3 (TAIR:AT2G19620.1); Has 776 Blast hits to 775 proteins in 111 species: Archae - 2; Bacteria - 48; Metazoa - 563; Fungi - 0; Plants - 132; Viruses - 0; Other Eukaryotes …
Medtr_v1_004687	MtrunA17_Chr1g0153701	0	0	1.9	0	0	1.82	0	0	0	0	0	0	1	1	1	0	-0.67	0	0	1	0	0	1	0	0	0	0	0	0	0	1	0	0	0	0	0	1	0	0	0	Intraflagellar transport	Intraflagellar transport	35.2	not assigned.unknown	no hits & (original description: len=117 chr=MtrunA17Chr1 strand=+ gn=MtrunA17Chr1g0153701 type=prot begin=6090703 end=6091392 def=hypothetical protein)
Medtr_v1_004756	MtrunA17_Chr1g0154311	0	0	2.7	0	0.66	1.85	0	0	0	0	0	0	1	1	1	0	-0.78	0	0	1	0	0	1	0	0	0	0	0	0	0	1	0	0	0	0	0	1	0	0	0	cysteine-rich receptor-kinase	cysteine-rich receptor-kinase	30.2.17	signalling.receptor kinases.DUF 26	(at4g21410 : 608.0) Encodes a cysteine-rich receptor-like protein kinase.; cysteine-rich RLK (RECEPTOR-like protein kinase) 29 (CRK29); FUNCTIONS IN: kinase activity; INVOLVED IN: response to abscisic acid stimulus; LOCATED IN: plasma membrane, vacuole; EXPRESSED IN: 21 plant structures; EXPRESSED DURING: 13 growth stages; CONTAINS InterPro DOMAIN/s: Protein kinase, ATP binding site (InterPro:IPR…
Medtr_v1_004768	MtrunA17_Chr1g0154441	0	0	3.68	-0.86	0.47	3.73	0	0	0	0	0	0	1	1	1	0	-0.98	0	0	1	0	0	1	0	0	0	0	0	0	0	1	0	0	0	0	0	1	0	0	0	TRANSPARENT TESTA 12	TRANSPARENT TESTA 12	33.99	development.unspecified	(at1g47530 : 493.0) MATE efflux family protein; FUNCTIONS IN: antiporter activity, drug transmembrane transporter activity, transporter activity; INVOLVED IN: drug transmembrane transport, ripening, transmembrane transport; LOCATED IN: plasma membrane, membrane; EXPRESSED IN: 23 plant structures; EXPRESSED DURING: 13 growth stages; CONTAINS InterPro DOMAIN/s: Multi antimicrobial extrusion protein…
Medtr_v1_072501	MtrunA17_Chr1g0155401	0	0	1.45	0	0	1.18	0	0	0	0	0	0	1	1	1	0	-0.63	0	0	1	0	0	1	0	0	0	0	0	0	0	1	0	0	0	0	0	1	0	0	0	ornithine chloroplastic	ornithine chloroplastic	13.1.2.3.21	amino acid metabolism.synthesis.glutamate family.arginine.ornithine carbamoyltransferase	(q43814|otc_pea : 525.0) Ornithine carbamoyltransferase, chloroplast precursor (EC 2.1.3.3) (OTCase) (Ornithine transcarbamylase) - Pisum sativum (Garden pea) & (at1g75330 : 486.0) ornithine carbamoyltransferase (OTC); FUNCTIONS IN: amino acid binding, ornithine carbamoyltransferase activity, carboxyl- or carbamoyltransferase activity; INVOLVED IN: cellular amino acid metabolic process; LOCATED I…
Medtr_v1_004959	MtrunA17_Chr1g0156711	0.94	0	1.45	0	0.49	1.7	0	0	0	0	0	0	1	1	1	0	-0.76	0	0	1	0	0	1	0	0	0	0	0	0	0	1	0	0	0	0	0	1	0	0	0	thaumatin 1b	thaumatin 1b	20.1	stress.biotic	(at1g75800 : 384.0) Pathogenesis-related thaumatin superfamily protein; FUNCTIONS IN: molecular_function unknown; INVOLVED IN: response to other organism; LOCATED IN: endomembrane system; EXPRESSED IN: 22 plant structures; EXPRESSED DURING: 13 growth stages; CONTAINS InterPro DOMAIN/s: Thaumatin, conserved site (InterPro:IPR017949), Thaumatin, pathogenesis-related (InterPro:IPR001938); BEST Arabi…
Medtr_v1_005016	MtrunA17_Chr1g0157201	0	0.92	1.13	0.49	1.62	0	0	0	0	0	0	1	0	1	1	0	-0.8	0	0	1	0	0	1	0	0	0	0	0	0	0	1	0	0	0	0	0	1	0	0	0	thioredoxin chloroplastic	thioredoxin chloroplastic	21.1	redox.thioredoxin	(at1g76080 : 375.0) Encodes a thioredoxin localized in chloroplast stroma. Known as CDSP32 (CHLOROPLASTIC DROUGHT-INDUCED STRESS PROTEIN OF 32 KD).; chloroplastic drought-induced stress protein of 32 kD (CDSP32); INVOLVED IN: cell redox homeostasis; LOCATED IN: chloroplast stroma, chloroplast, chloroplast envelope; EXPRESSED IN: 23 plant structures; EXPRESSED DURING: 14 growth stages; CONTAINS In…
Medtr_v1_005017	MtrunA17_Chr1g0157211	0	0.63	2.74	0.82	1.47	3.61	0	0	0	0	0	1	1	1	1	0	-1.24	0	0	1	0	0	1	0	0	0	0	0	0	0	1	0	0	0	0	0	1	0	0	0	glutathione S-transferase-like	glutathione S-transferase-like	26.9	misc.glutathione S transferases	(at2g47730 : 185.0) Encodes glutathione transferase belonging to the phi class of GSTs. Naming convention according to Wagner et al. (2002).; glutathione S-transferase phi 8 (GSTF8); FUNCTIONS IN: glutathione transferase activity, glutathione binding; INVOLVED IN: in 8 processes; LOCATED IN: in 7 components; EXPRESSED IN: 25 plant structures; EXPRESSED DURING: 16 growth stages; CONTAINS InterPro …
Medtr_v1_005114	MtrunA17_Chr1g0160901	0	1.01	1.68	0.53	1.88	2	0	0	0	0	0	1	1	1	1	0	-0.62	0	0	1	0	0	1	0	0	0	0	0	0	0	1	0	0	0	0	0	1	0	0	0	probable NAD(P)H dehydrogenase subunit chloroplastic	probable NAD(P)H dehydrogenase subunit chloroplastic	1.1.6	PS.lightreaction.NADH DH	(at2g01590 : 102.0) Likely a subunit of the chloroplast NAD(P)H dehydrogenase complex, involved in PSI cyclic electron transport. Located in the membrane fraction of chloroplast. Mutant has impaired NAD(P)H dehydrogenase activity.; CHLORORESPIRATORY REDUCTION 3 (CRR3); FUNCTIONS IN: molecular_function unknown; INVOLVED IN: photosynthetic electron transport in photosystem I; LOCATED IN: chloroplas…
Medtr_v1_002526	MtrunA17_Chr1g0161091	0	0	2.29	-0.5	0	3.35	0	0	0	0	0	0	1	1	1	0	-0.63	0	0	1	0	0	1	0	0	0	0	0	0	0	1	0	0	0	0	0	1	0	0	0	---NA---	---NA---	35.2	not assigned.unknown	no hits & (original description: len=96 type=prot gn=MtrunA17Chr1g0161091 chr=MtrunA17Chr1 strand=- begin=11389515 end=11400326 def=hypothetical protein)
Medtr_v1_081613	MtrunA17_Chr1g0162471	0	0	1.33	0	0.54	1.04	0	0	0	0	0	0	1	1	1	0	-0.63	0	0	1	0	0	1	0	0	0	0	0	0	0	1	0	0	0	0	0	1	0	0	0	cytochrome b6f complex subunit	cytochrome b6f complex subunit	1.1.3	PS.lightreaction.cytochrome b6/f	(at2g26500 : 102.0) cytochrome b6f complex subunit (petM), putative; Has 37 Blast hits to 37 proteins in 10 species: Archae - 0; Bacteria - 0; Metazoa - 0; Fungi - 0; Plants - 37; Viruses - 0; Other Eukaryotes - 0 (source: NCBI BLink). & (reliability: 204.0) & (original description: len=127 end=12401446 begin=12400439 gn=MtrunA17Chr1g0162471 strand=+ chr=MtrunA17Chr1 type=prot def=Putative PetM o…
Medtr_v1_088562	MtrunA17_Chr1g0162621	0	0.74	0	0	1.28	0.3	0	0	0	0	0	1	0	1	1	0	-0.86	0	0	1	0	0	1	0	0	0	0	0	0	0	1	0	0	0	0	0	1	0	0	0	long chain acyl- synthetase 2-like	long chain acyl- synthetase 2-like	11.1.9	lipid metabolism.FA synthesis and FA elongation.long chain fatty acid CoA ligase	(at1g49430 : 961.0) Encodes a long chain acyl-CoA synthetase that catalyzes the synthesis of omega-hydroxy fatty acyl-CoA intermediates in the pathway to cutin synthesis. Required for repression of lateral root formation.; long-chain acyl-CoA synthetase 2 (LACS2); CONTAINS InterPro DOMAIN/s: AMP-binding, conserved site (InterPro:IPR020845), AMP-dependent synthetase/ligase (InterPro:IPR000873); BE…
Medtr_v1_079485	MtrunA17_Chr1g0162701	0	0	1.01	0.53	0.5	1.14	0	0	0	0	0	0	1	1	1	0	-0.81	0	0	1	0	0	1	0	0	0	0	0	0	0	1	0	0	0	0	0	1	0	0	0	UPF0496 At4g34320-like	UPF0496 At4g34320-like	35.1	not assigned.no ontology	(at4g34320 : 383.0) Protein of unknown function (DUF677); FUNCTIONS IN: molecular_function unknown; INVOLVED IN: N-terminal protein myristoylation; LOCATED IN: cellular_component unknown; EXPRESSED IN: hypocotyl, sepal, flower, carpel, stamen; EXPRESSED DURING: 4 anthesis, petal differentiation and expansion stage; CONTAINS InterPro DOMAIN/s: Protein of unknown function DUF677 (InterPro:IPR007749…
Medtr_v1_001772	MtrunA17_Chr1g0166011	0	0	1.46	0	0	0.92	0	0	0	0	0	0	1	1	1	0	-0.59	0	0	1	0	0	1	0	0	0	0	0	0	0	1	0	0	0	0	0	1	0	0	0	Auxin-induced 22B	Auxin-induced 22B	27.3.40	RNA.regulation of transcription.Aux/IAA family	(p49679|iaa4_pea : 308.0) Auxin-induced protein IAA4 - Pisum sativum (Garden pea) & (gnl|cdd|66035 : 274.0) no description available & (at1g04240 : 216.0) SHY2/IAA3 regulates multiple auxin responses in roots. It is induced rapidly by IAA, and has been shown to be phosphorylated by oat phytochrome A in vitro.; SHORT HYPOCOTYL 2 (SHY2); FUNCTIONS IN: sequence-specific DNA binding transcription fac…
Medtr_v1_002392	MtrunA17_Chr1g0166011	0	0	2.04	0	-0.43	1.4	0	0	0	0	0	0	1	1	1	0	-0.7	0	0	1	0	0	1	0	0	0	0	0	0	0	1	0	0	0	0	0	1	0	0	0	Auxin-induced 22B	Auxin-induced 22B	27.3.40	RNA.regulation of transcription.Aux/IAA family	(p49679|iaa4_pea : 308.0) Auxin-induced protein IAA4 - Pisum sativum (Garden pea) & (gnl|cdd|66035 : 274.0) no description available & (at1g04240 : 216.0) SHY2/IAA3 regulates multiple auxin responses in roots. It is induced rapidly by IAA, and has been shown to be phosphorylated by oat phytochrome A in vitro.; SHORT HYPOCOTYL 2 (SHY2); FUNCTIONS IN: sequence-specific DNA binding transcription fac…
Medtr_v1_072732	MtrunA17_Chr1g0169121	0	0	4.49	0	0.59	2.56	0	0	0	0	0	0	1	1	1	0	-0.62	0	0	1	0	0	1	0	0	0	0	0	0	0	1	0	0	0	0	0	1	0	0	0	7-hydroxymethyl chlorophyll a chloroplastic-like isoform X1	7-hydroxymethyl chlorophyll a chloroplastic-like isoform X1	18	Co-factor and vitamine metabolism	(at1g04620 : 785.0) coenzyme F420 hydrogenase family / dehydrogenase, beta subunit family; FUNCTIONS IN: coenzyme F420 hydrogenase activity; INVOLVED IN: biological_process unknown; LOCATED IN: chloroplast; EXPRESSED IN: 22 plant structures; EXPRESSED DURING: 13 growth stages; CONTAINS InterPro DOMAIN/s: Coenzyme F420 hydrogenase/dehydrogenase beta subunit, C-terminal (InterPro:IPR007525), Coenzy…
Medtr_v1_075930	MtrunA17_Chr1g0169271	0	0	0.96	0	0	1.23	0	0	0	0	0	0	1	1	1	0	-0.78	0	0	1	0	0	1	0	0	0	0	0	0	0	1	0	0	0	0	0	1	0	0	0	probable serine incorporator	probable serine incorporator	35.1	not assigned.no ontology	(at2g33205 : 439.0) Serinc-domain containing serine and sphingolipid biosynthesis protein; FUNCTIONS IN: molecular_function unknown; INVOLVED IN: biological_process unknown; LOCATED IN: membrane; CONTAINS InterPro DOMAIN/s: TMS membrane protein/tumour differentially expressed protein (InterPro:IPR005016); BEST Arabidopsis thaliana protein match is: Serinc-domain containing serine and sphingolipid…
Medtr_v1_003373	MtrunA17_Chr1g0169731	0	0	0.87	0	0	1.4	0	0	0	0	0	0	1	1	1	0	-0.66	0	0	1	0	0	1	0	0	0	0	0	0	0	1	0	0	0	0	0	1	0	0	0	probable pectate lyase 8	probable pectate lyase 8	10.6.3	cell wall.degradation.pectate lyases and polygalacturonases	(at4g13710 : 629.0) Pectin lyase-like superfamily protein; FUNCTIONS IN: lyase activity, pectate lyase activity; INVOLVED IN: biological_process unknown; LOCATED IN: endomembrane system; EXPRESSED IN: 20 plant structures; EXPRESSED DURING: 6 growth stages; CONTAINS InterPro DOMAIN/s: Pectin lyase fold/virulence factor (InterPro:IPR011050), AmbAllergen (InterPro:IPR018082), Pectate lyase/Amb aller…
Medtr_v1_005323	MtrunA17_Chr1g0170341	0	0	2.02	0	-0.52	1.39	0	0	0	0	0	0	1	1	1	0	-1	0	0	1	0	0	1	0	0	0	0	0	0	0	1	0	0	0	0	0	1	0	0	0	hypothetical protein MTR_1g040730	hypothetical protein MTR_1g040730	35.2	not assigned.unknown	no hits & (original description: len=295 end=19072078 begin=19070712 type=prot chr=MtrunA17Chr1 strand=- gn=MtrunA17Chr1g0170341 def=hypothetical protein)
Medtr_v1_005335	MtrunA17_Chr1g0170341	0	0	1.95	0	0	0.8	0	0	0	0	0	0	1	1	1	0	-0.83	0	0	1	0	0	1	0	0	0	0	0	0	0	1	0	0	0	0	0	1	0	0	0	hypothetical protein MTR_1g040730	hypothetical protein MTR_1g040730	35.2	not assigned.unknown	no hits & (original description: len=295 end=19072078 begin=19070712 type=prot chr=MtrunA17Chr1 strand=- gn=MtrunA17Chr1g0170341 def=hypothetical protein)
Medtr_v1_093505	MtrunA17_Chr1g0170541	0	0	3.01	0	0.65	1.51	0	0	0	0	0	0	1	1	1	0	-1.26	0.78	0	1	0	0	1	0	1	0	1	0	0	0	1	0	0	0	0	0	1	0	0	0	hypothetical protein VIGAN_08314800	hypothetical protein VIGAN_08314800	35.2	not assigned.unknown	no hits & (original description: len=100 end=19261664 begin=19261362 type=prot chr=MtrunA17Chr1 gn=MtrunA17Chr1g0170541 strand=+ def=hypothetical protein)
Medtr_v1_069942	MtrunA17_Chr1g0170671	0	0	1.57	0.99	1.33	1.05	0	0	0	0	0	0	1	1	1	0	-0.95	0	0	1	0	0	1	0	0	0	0	0	0	0	1	0	0	0	0	0	1	0	0	0	pterin-4-alpha-carbinolamine dehydratase	pterin-4-alpha-carbinolamine dehydratase	35.2	not assigned.unknown	(at5g51110 : 249.0) Transcriptional coactivator/pterin dehydratase; FUNCTIONS IN: 4-alpha-hydroxytetrahydrobiopterin dehydratase activity; INVOLVED IN: tetrahydrobiopterin biosynthetic process; EXPRESSED IN: 21 plant structures; EXPRESSED DURING: 13 growth stages; CONTAINS InterPro DOMAIN/s: Transcriptional coactivator/pterin dehydratase (InterPro:IPR001533); BEST Arabidopsis thaliana protein mat…
Medtr_v1_005664	MtrunA17_Chr1g0171581	0.62	0.57	1.87	0	0.89	0.61	0	0	0	0	0	1	1	1	1	0	-0.68	0	0	1	0	0	1	0	0	0	0	0	0	0	1	0	0	0	0	0	1	0	0	0	RAP annotation release galactose-binding-like domain	RAP annotation release galactose-binding-like domain	35.2	not assigned.unknown	(at5g04440 : 296.0) Protein of unknown function (DUF1997); FUNCTIONS IN: molecular_function unknown; INVOLVED IN: biological_process unknown; LOCATED IN: chloroplast; EXPRESSED IN: 23 plant structures; EXPRESSED DURING: 13 growth stages; CONTAINS InterPro DOMAIN/s: Protein of unknown function DUF1997 (InterPro:IPR018971); BEST Arabidopsis thaliana protein match is: Protein of unknown function (DU…
[truncated: 34,764 more rows]
