# Supplementary material for: Medicago ABI3 Splicing Isoforms Regulate the Expression of Different Gene Clusters to Orchestrate Seed Maturation
Source: Plants (Basel). 2021 Aug 19;10(8):1710. doi: 10.3390/plants10081710 (PMC8398556; doi:10.3390/plants10081710)
Supplement: Supplementary file 1 [file plants-10-01710-s001.zip › Supplementary table S2.xlsx]

## Sheet: Sheet1
Supplementary Table S2:
Nucleic and amino acid sequences of the three Medicago splicing isoforms with respective size in base pairs or amino acids.
>MtABI3 genomic sequence
ATGGAGTGTGGTTTAGATCTGCATGCAAAGTTGGTGAATGAAACAGAACAAGTTGGTTTTGGAAATTTAGCAGAAGAAAATTGGCTTAATAATACTACAAATGATCAAGATGGTGATCTTTTAGGTATGAATATGAATGATGATGCATCTATGTTCTATGCTGATTTTCCTCCTTTACCTGATTTTCCATGCATGTCATCATCATCCTCATCTTCATCATCTTCAACACCATTGAAAACCATTGCATGTACTTCAACTACAACAACTACTACCTCTTCTTCTTCCTCAGCTTCTTCTTCATCTGCAGCTTCTTGGGCTGTTTTGAAATCAGATGTTGAAGTAGATCATCAAGGTTATCAAAAACATGGTCATCCATTAGATTATCATCATGGTCATCCT…
>MtABI3_SF1 (nucleic sequence)
ATGGAGTGTGGTTTAGATCTGCATGCAAAGTTGGTGAATGAAACAGAACAAGTTGGTTTTGGAAATTTAGCAGAAGAAAATTGGCTTAATAATACTACAAATGATCAAGATGGTGATCTTTTAGGTATGAATATGAATGATGATGCATCTATGTTCTATGCTGATTTTCCTCCTTTACCTGATTTTCCATGCATGTCATCATCATCCTCATCTTCATCATCTTCAACACCATTGAAAACCATTGCATGTACTTCAACTACAACAACTACTACCTCTTCTTCTTCCTCAGCTTCTTCTTCATCTGCAGCTTCTTGGGCTGTTTTGAAATCAGATGTTGAAGTAGATCATCAAGGTTATCAAAAACATGGTCATCCATTAGATTATCATCATGGTCATCCT…
>MtABI3_SF2 (nucleic sequence)
ATGGAGTGTGGTTTAGATCTGCATGCAAAGTTGGTGAATGAAACAGAACAAGTTGGTTTTGGAAATTTAGCAGAAGAAAATTGGCTTAATAATACTACAAATGATCAAGATGGTGATCTTTTAGATGAAAACCCTTTAGTGGATTTCACTCAAGAGCAACAAGTTCAAGTGCAAGACGGATATCAACAACATCAACAAGTTCCGATGATAGTGCATGATGATCGGGAAAATAAACCGCAACAAGTGAATATCGAGGAGAATAACGACGATGTTTTTGTGTGTGACGGTGTAAATGGGGAAGAGAGTATTCAAGGAGATGAATTAGGTGCATGTGATGGTGTAAGTGATGAAATGAGTATGGTTTTCTTGGAGTGGCTTAAATCGAACAAAGACAGTGTC…
>MtABI3_SF3 (nucleic sequence)
ATGGAGTGTGGTTTAGATCTGCATGCAAAGTTGGTGAATGAAACAGAACAAGTTGGTTTTGGAAATTTAGCAGAAGAAAATTGGCTTAATAATACTACAAATGATCAAGATGGTGATCTTTTAGGTATGAATATGAATGATGATGCATCTATGTTCTATGCTGATTTTCCTCCTTTACCTGATTTTCCATGCATGTCATCATCATCCTCATCTTCATCATCTTCAACACCATTGAAAACCATTGCATGTACTTCAACTACAACAACTACTACCTCTTCTTCTTCCTCAGCTTCTTCTTCATCTGCAGCTTCTTGGGCTGTTTTGAAATCAGATGTTGAAGTAGATCATCAAGGTTATCAAAAACATGGTCATCCATTAGATTATCATCATGGTCATCCT…
>MtABI3_SF1 (amino acid sequence)
MECGLDLHAKLVNETEQVGFGNLAEENWLNNTTNDQDGDLLGMNMNDDASMFYADFPPLPDFPCMSSSSSSSSSSTPLKTIACTSTTTTTTSSSSSASSSSAASWAVLKSDVEVDHQGYQKHGHPLDYHHGHPPTTLSSTASMEISQQQQQDLGVSNNDVVVGGGDCMDDVNIMDTFGYMELLEANEFFDPASIFQNEDENPLVDFTQEQQVQVQDGYQQHQQVPMIVHDDRENKPQQVNIEENNDDVFVCDGVNGEESIQGDELGACDGVSDEMSMVFLEWLKSNKDSVSANDLRNVKLKKSTIESAARRLGGGKEGMKQLLKLILEWVQTSHLHNKRLKENANTNTIIPSNIVPQQHHFQDPCQNQNTANTFAPESNACFNQTSWLDQTPLIVPPQQ…
>MtABI3_SF2 (amino acid sequence)
MECGLDLHAKLVNETEQVGFGNLAEENWLNNTTNDQDGDLLDENPLVDFTQEQQVQVQDGYQQHQQVPMIVHDDRENKPQQVNIEENNDDVFVCDGVNGEESIQGDELGACDGVSDEMSMVFLEWLKSNKDSVSANDLRNVKLKKSTIESAARRLGGGKEGMKQLLKLILEWVQTSHLHNKRLKENANTNTIIPSNIVPQQHHFQDPCQNQNTANTFAPESNACFNQTSWLDQTPLIVPPQQFSQPMVGVGVGFVADPYTNGSVSNNINPYQPAVTNEYHMLESNHSWGASQFNVAPNYNQSFVENNNNVLQPHGMNFGGYGNQYNSYQLFPGPGDRLMRLGPSATKEARKKRMARQRRFMSHHRHHNINHHQNIQGSDPLARLGSGDSCTNVAAGGSH…
>MtABI3_SF3 (amino acid sequence)
MECGLDLHAKLVNETEQVGFGNLAEENWLNNTTNDQDGDLLGMNMNDDASMFYADFPPLPDFPCMSSSSSSSSSSTPLKTIACTSTTTTTTSSSSSASSSSAASWAVLKSDVEVDHQGYQKHGHPLDYHHGHPPTTLSSTASMEISQQQQQDLGVSNNDVVVGGGDCMDDVNIMDTFGYMELLEANEFFDPASIFQNEDENPLVDFTQEQQVQVQDGYQQHQQVPMIVHDDRENKPQQVNIEENNDDVFVCDGVNGEESIQGDELGACDGVSDEMSMVFLEWLKSNTGDFVKANGLQEGDFIVIYSDVKCGKFMIRGVKVRQQGTKPEAKKAGKSQKNQHGNNAANLAGTAVDNNGTPSSPKRKK
